# Supplementary material for: Metabolic pathway alterations in microvascular endothelial cells in response to hypoxia
Source: PLoS One. 2020 Jul 9;15(7):e0232072. doi: 10.1371/journal.pone.0232072 (PMC7347218; doi:10.1371/journal.pone.0232072)
Supplement: S1 Table — (XLSX) [file pone.0232072.s007.xlsx]

## Sheet: Info
Metabolites measured by LC-MS/MS
Metabolite peak area normalized to protein content for each condition
Each column represents one biological replicate, the average of 2 technical replicates
Presented as fold change relative peak area compared to normoxia control
Each biological replicate normalized to normoxia control from same biological replicate
ND indicates not detected above background (peak area below 10,000)
48h_MA sheet is data used for metaboanalyst and clustering in 1C
3w_MA sheet is data used for metaboanalyst and clustering in 2A
All_MA sheet is data used for metaboanalyst pathway analysis in 2C-D and S2C-D
All_metabolites is all metabolites detected in at least one sample

## Sheet: 48h_MA
Sample	Set1_48N_A	Set1_48N_B	Set2_48N_A	Set2_48N_B	Set3_48N_A	Set3_48N_B	Set1_48H_A	Set1_48H_B	Set2_48H_A	Set2_48H_B	Set3_48H_A	Set3_48H_B
Condition	Normoxia	Normoxia	Normoxia	Normoxia	Normoxia	Normoxia	Hypoxia	Hypoxia	Hypoxia	Hypoxia	Hypoxia	Hypoxia
1-Methyl-Histidine	1.04695	0.953046	1.00709	0.992914	0.733562	1.26644	0.737537	0.71909	0.831486	0.518547	0.883517	1.72168
3-Phospho-D-glyceroyl phosphate	0.932644	1.06736	0.749614	1.25039	0.971135	1.02887	0.945777	0.965806	1.0497	0.754648	0.690015	1.2361
2-Aminooctanoic acid	1.23599	0.764005	1.07865	0.921346	0.923655	1.07634	0.694414	0.93566	0.53791	0.268583	0.897558	0.909025
2-Hydroxy-2-methylbutanedioic acid	0.872649	1.12735	0.881387	1.11861	0.666032	1.33397	1.40945	1.38042	0.881943	1.11621	1.41481	1.56693
2-Isopropylmalic acid	1.03846	0.961538	0.977936	1.02206	0.926313	1.07369	1.00734	1.15598	0.946002	0.967503	1.0947	1.17979
3-Methyl-2-oxobutanoic acid	0.981184	1.01882	0.810467	1.18953	1.00707	0.992928	1.12274	1.21093	0.873248	0.731306	0.709376	0.999692
2-oxobutanoate	1.015	0.984997	1.01442	0.985575	1.06728	0.93272	1.16155	1.19434	0.834068	1.03092	1.73017	1.16281
2,3-Dihydroxybenzoate	0.445146	1.55485	1.12002	0.87998	0.685073	1.31493	1.14671	2.0768	1.59868	1.91767	0.772361	2.09862
2,3-dihydroxybenzoic acid	0.819763	1.18024	1.0715	0.928502	0.874787	1.12521	0.985259	1.03373	0.413448	0.768016	0.753337	1.10119
O-Phospho-L-serine	0.503819	1.49618	1.00539	0.994615	0.957619	1.04238	0.354665	0.93564	1.37396	1.518	1.05785	1.23679
3-phosphoglycerate	0.940105	1.0599	1.02545	0.974549	0.969873	1.03013	1.15602	1.15809	1.04858	1.06993	0.953952	1.05986
4-aminobutyrate	1.09678	0.90322	1.14492	0.855077	1.0537	0.9463	0.768189	0.800658	0.43656	0.598313	0.895312	0.812751
D-4'-Phosphopantothenate	0.655329	1.34467	0.796756	1.20324	0.960197	1.0398	0.695555	0.885521	1.10548	0	1.17995	0.407282
4-Pyridoxic acid	1.29272	0.707283	1.28757	0.71243	1.39518	0.604819	1.01833	0.888687	1.53396	1.45705	1.8713	1.99233
5-phosphoribosyl-1-pyrophosphate	1.10474	0.895262	0.712625	1.28737	1.04638	0.953618	0.851768	0.970253	0.403679	0.383965	0.991078	1.00717
6-phospho-D-gluconate	0.954649	1.04535	0.972422	1.02758	0.959424	1.04058	1.23898	1.06271	0.734678	0.817315	1.10544	0.797252
7-methylguanosine	1.39792	0.602075	1.358	0.642001	0.771649	1.22835	0.106559	0.923316	0.111961	1.19634	1.55594	3.79065
2-Oxoglutarate	0.960555	1.03944	0.989766	1.01023	0.738214	1.26179	0.724198	0.797839	0.861063	0.843775	0.582897	0.946223
acetoacetate	0.901478	1.09852	1.13132	0.868677	0.697662	1.30234	1.18512	1.30846	1.24572	0.997952	1.07052	1.12202
Acetyl-CoA	1.51024	0.489758	1.28723	0.712766	1.41745	0.58255	0.724263	0.577393	1.78548	1.38628	5.95374	3.96604
O-Acetylcarnitine	0.99717	1.00283	1.03455	0.965445	0.941758	1.05824	0.871213	1.13777	1.21365	1.06775	1.29673	1.18808
acetylphosphate	0.830115	1.16989	0.989371	1.01063	0.862536	1.13746	1.36504	0.896715	1.24816	1.27313	1.24633	1.14219
cis-Aconitate	0.878312	1.12169	1.01278	0.987219	1.04551	0.954486	1.37963	1.62802	1.37123	1.18348	1.27408	1.43319
adenine	1.00761	0.992392	1.12021	0.87979	1.05424	0.945762	0.670946	0.82044	0.893735	0.745525	1.44853	1.66994
Adenylyl sulfate	1.25828	0.741716	1.09174	0.908259	0.944515	1.05549	0.805682	0.86893	0.94956	0.98711	1.1596	1.0575
Adenylsuccinic acid	0.96124	1.03876	1.08703	0.912968	0.969959	1.03004	4.97945	6.07072	5.93746	3.71989	1.23569	1.68997
ADP	0.974451	1.02555	0.938712	1.06129	1.00113	0.998872	0.890594	1.23248	0.800895	0.806416	1.15995	1.32417
alanine	1.14264	0.857364	1.11326	0.886743	0.984071	1.01593	0.504507	0.475103	0.492672	0.484448	0.685541	0.669475
allantoate	0.883835	1.11617	1.05952	0.940477	0.959522	1.04048	1.01072	1.00247	0.929904	0.81789	0.464668	0.898211
allantoin	1.18452	0.815482	1.05268	0.947322	1.38838	0.61162	1.06926	1.25332	1.17042	1.21104	2.06547	1.59718
L-2-Aminoadipate	0.979548	1.02045	1.08046	0.919545	1.02855	0.971445	1.29048	1.0701	0.900375	0.894921	0.578577	0.831206
AMP	1.14313	0.856871	1.04001	0.95999	0.975948	1.02405	0.930859	0.713721	0.859415	0.800204	1.07464	1.20516
arginine	0.963303	1.0367	1.08341	0.916588	0.767169	1.23283	0.831111	0.589205	0.859435	0.664188	1.30465	1.84347
Ascorbic acid	0.859217	1.14078	1.0686	0.931397	0.790475	1.20953	0.85414	1.08226	1.05367	0.779576	1.40374	1.84995
asparagine	1.08917	0.910831	1.20328	0.796724	0.891805	1.10819	0.659726	0.560912	0.617569	0.589415	0.728903	0.918752
aspartate	0.99054	1.00946	1.05133	0.948675	0.981947	1.01805	0.852556	0.793967	0.893729	1.02586	0.696663	0.789636
ATP	1.16375	0.836252	1.04966	0.950342	0.999161	1.00084	0.940193	0.984376	0.914079	0.994655	1.33466	1.51321
betaine	0.983529	1.01647	1.16674	0.833263	0.998046	1.00195	0.77231	0.694916	1.13878	1.03626	1.12492	1.17182
betaine aldehyde	1.43418	0.565824	1.22292	0.777077	0.979361	1.02064	0.681244	0.400719	0.704565	0.154734	0.85243	0.808547
biotin	1.00928	0.990722	1.36063	0.639371	1.29553	0.704467	1.25522	0.584597	1.20966	0.593928	1.34049	1.11772
Carbamoyl phosphate	0.954396	1.0456	0.95372	1.04628	0.727535	1.27246	1.15873	1.46423	1.43179	1.14459	1.2344	1.53448
carnitine	1.23331	0.766686	1.09363	0.906366	1.04486	0.955144	0.6154	0.63296	0.457105	0.383245	0.822747	0.742855
CDP	0.687702	1.3123	1.22242	0.777585	1.16928	0.830721	1.70191	1.19396	1.05215	1.27672	1.32797	0.801854
cholesterol	1.83259	0.167413	1.39522	0.604777	0.98779	1.01221	0.271502	0.116799	0.935736	1.23238	1.17449	1.20549
Citraconic acid	0.90462	1.09538	0.967269	1.03273	0.785906	1.21409	0.989896	0.965009	1.07207	0.915327	1.32579	1.35999
citrate	0.957835	1.04216	0.881752	1.11825	0.789657	1.21034	1.16947	1.29272	1.07341	0.874862	0.900105	0.864578
citrulline	1.0283	0.971696	1.10519	0.89481	0.970144	1.02986	0.820203	0.775508	0.87135	0.746505	1.1447	1.36465
CMP	1.03786	0.962141	1.35929	0.640708	1.465	0.534996	0.927573	0.94043	0.720699	1.10799	0.728941	1.78999
Coenzyme A	1.18777	0.812232	1.12542	0.874579	1.03748	0.962525	0.399938	0.417797	0.494971	0.63371	0.613481	0.618596
creatine	1.04897	0.951034	1.10115	0.898845	0.967358	1.03264	0.571608	0.605536	0.539147	0.495587	0.710662	0.651815
Creatinine	1.19995	0.800053	1.03661	0.963388	1.00356	0.996436	0.539288	0.521502	0.525468	0.487805	0.905105	0.473978
CTP	0.979097	1.0209	0.942783	1.05722	0.952672	1.04733	0.784721	0.949126	0.898517	1.033	0.921937	1.12282
Cyclic AMP	1.05989	0.940111	0.967449	1.03255	0.843983	1.15602	1.45186	1.60336	1.28777	1.43494	1.06729	1.14223
cystathionine	1.16936	0.830637	1.01482	0.985177	1.03812	0.961881	0.410635	0.444587	0.361987	0.401371	0.457841	0.579907
cysteine	1.18382	0.816179	1.39442	0.605576	1.07614	0.923862	1.17472	1.24647	0.912933	1.0143	1.23186	1.76071
cytidine	0.932744	1.06726	1.06058	0.939422	0.973951	1.02605	0.724714	0.704795	0.915124	0.687704	1.22074	1.12994
cytosine	1.16065	0.839354	1.19018	0.809821	0.892864	1.10714	0.657287	0.73904	0.871624	0.64602	1.08418	1.11869
D-erythrose-4-phosphate	0.864476	1.13552	0.770597	1.2294	1.02308	0.976919	0.873004	0.815226	1.3546	1.22546	0.962488	1.30272
D-gluconate	0.872614	1.12739	0.965902	1.0341	0.954389	1.04561	1.19311	0.745385	0.68417	0.766771	0.743847	1.13074
D-Glucono-1,5-lactone 6-phosphate	0.925944	1.07406	0.904696	1.0953	0.836967	1.16303	2.02004	1.43035	0.995182	0.742158	0.766413	1.81173
D-Glucosamine 1-phosphate	0.52736	1.47264	0.889041	1.11096	0.879033	1.12097	1.82757	1.7268	0.551881	1.14447	0.899211	1.6883
D-Glyceraldehyde 3-phosphate	0.976767	1.02323	1.00496	0.99504	0.860783	1.13922	1.67423	1.55376	0.936929	1.11929	0.967021	1.4568
D-Sedoheptulose 7-phosphate	0.958111	1.04189	1.01878	0.981225	0.823087	1.17691	1.1478	1.44829	0.790353	0.81395	1.19877	1.33208
dAMP	1.02072	0.979284	1.00853	0.991472	0.94474	1.05526	0.996899	0.915768	0.843426	1.16891	1.17369	1.28357
dATP	1.22732	0.772681	1.00071	0.999289	1.09553	0.904468	0.999772	0.848728	0.831804	1.02261	1.39789	1.53925
dCTP	0.963472	1.03653	0.870751	1.12925	1.00606	0.993945	0.780173	1.04495	0.904312	0.960053	0.934855	1.33191
deoxyguanosine	1.38171	0.618294	1.43545	0.564553	1.1944	0.805605	0.981108	1.10795	1.03126	1.11133	1.63552	1.11613
dGDP	0.978808	1.02119	0.967403	1.0326	1.00679	0.99321	0.887621	1.19304	0.866014	0.912085	1.13522	1.39414
L-Dihydroorotate	0.782679	1.21732	1.04522	0.954778	1.01406	0.985936	1.43204	1.75562	1.36244	1.31929	0.841755	0.810278
dihydroxy-acetone-phosphate	0.861277	1.13872	0.966404	1.0336	0.983384	1.01662	1.62026	1.55114	0.870152	1.15787	1.10149	1.41515
DL-Pipecolic acid	1.03302	0.966983	1.11122	0.888784	1.01734	0.98266	0.953071	0.950192	1.02812	1.09924	1.03137	1.28928
dTDP	0.949898	1.0501	0.865329	1.13467	0.944188	1.05581	1.09268	0.996369	0.734528	0.901215	0.825018	1.20125
dTMP	0.619919	1.38008	1.04857	0.95143	1.05985	0.940145	0.831175	0.897529	0.965185	0.923824	0.856776	0.92709
dTTP	1.0088	0.991197	1.03924	0.960762	0.98371	1.01629	1.03607	1.02065	0.916373	0.9432	0.977488	1.28446
dUTP	1.20291	0.79709	1.12691	0.873086	0.881256	1.11874	0.763092	0.850229	1.15612	0.569153	0.848383	1.64265
FAD	1.33371	0.666293	1.00002	0.999983	1.02638	0.973624	0.697623	1.21652	0.794868	1.06819	1.43733	1.89771
Fructose 1,6-bisphosphate	0.776745	1.22326	0.752262	1.24774	0.912014	1.08799	1.42953	1.51525	1.00803	0.895949	0.837326	1.03381
fructose-6-phosphate	0.954131	1.04587	1.21767	0.782334	0.666167	1.33383	0.898018	1.10128	0.963842	1.24961	2.16888	2.14819
fumarate	1.00031	0.999691	0.979793	1.02021	0.995551	1.00445	1.08262	1.20956	1.008	0.893391	0.819138	1.06431
GDP	1.07799	0.922012	0.927528	1.07247	0.981933	1.01807	1.62245	2.16893	1.71459	1.68656	1.38928	1.94027
Geranyl diphosphate	0.880765	1.11923	0.806672	1.19333	1.13029	0.869712	1.07679	1.74336	1.37289	1.30837	1.96816	1.14901
glucose-1-phosphate	1.29932	0.70068	0.998488	1.00151	0.885949	1.11405	0.999974	0.8008	0.913279	0.956443	0.67419	0.953884
glucose-6-phosphate	1.46021	0.539787	1.0711	0.9289	0.605577	1.39442	2.17761	1.76981	1.11764	1.24461	1.59838	1.52614
glutamate	0.969929	1.03007	0.995266	1.00473	1.00831	0.991693	0.977561	0.976725	1.04147	1.08881	1.00638	1.07065
glutamine	1.08971	0.910287	1.10323	0.896768	0.976395	1.0236	0.837975	0.741345	0.781345	0.726495	0.840361	1.00634
glutathione disulfide	0.906393	1.09361	0.892393	1.10761	0.776476	1.22352	0.753934	0.782374	0.759283	0.703817	0.887743	1.05956
glutathione	0.929482	1.07052	0.966255	1.03375	1.08319	0.916809	0.626087	0.48581	0.443117	0.74414	0.469129	0.538315
Glycerophosphocholine	1.05298	0.947025	1.06858	0.93142	0.93457	1.06543	1.26543	1.18403	1.36797	1.28055	1.58313	1.6223
GMP	0.99359	1.00641	1.11602	0.883984	1.06256	0.93744	1.34765	1.3256	0.686006	0.647388	0.854126	0.769246
GTP	0.481444	1.51856	1.40754	0.592457	0.942823	1.05718	1.50423	2.09315	2.39032	2.58562	1.7503	2.07906
Guanidoacetic acid	0.853315	1.14669	1.07854	0.921457	0.86046	1.13954	0.711817	0.827962	0.664577	0.598385	0.533042	0.724089
guanine	1.21172	0.788284	1.1065	0.893504	1.09519	0.904811	1.7119	1.56186	0.340752	0.978687	1.40028	1.50186
histidine	1.07115	0.928846	1.05466	0.94534	0.970112	1.02989	0.813312	0.890715	0.828049	0.657553	0.947634	1.23803
3-Hydroxy-3-methylglutaryl-CoA	1.01836	0.981638	1.37376	0.626237	1.23645	0.76355	1.43901	0.783777	1.05588	0.919287	0.926492	0.731587
homocysteine	1.28322	0.716781	0.950988	1.04901	1.09293	0.907074	0.541969	0.508167	1.05626	0.973037	0.686682	0.570832
4-Hydroxyphenylacetate	1.01244	0.987556	1.23713	0.762868	1.03553	0.964474	1.38577	1.24581	1.12827	1.18915	1.06048	1.07452
hydroxyproline	1.15452	0.84548	1.16735	0.832648	0.95032	1.04968	0.517912	0.491301	0.52778	0.520862	0.735477	0.983429
IDP	0.824656	1.17534	0.96837	1.03163	1.01698	0.983016	1.06072	1.20981	0.564596	0.646958	1.24642	1.3274
Imidazoleacetic acid	0.869454	1.13055	1.38591	0.614094	1.33465	0.665352	0.825574	0.331321	1.2744	0.850554	1.89024	1.88569
IMP	1.08131	0.918694	0.98329	1.01671	0.983465	1.01654	0.795736	0.634816	0.767107	0.848812	1.0571	1.25924
indole	1.27255	0.72745	1.24371	0.756286	0.945917	1.05408	0.62098	0.545512	0.677171	0.504848	1.17847	1.39886
Indole-3-carboxylic acid	0.99025	1.00975	1.40041	0.59959	1.29205	0.707951	1.22525	1.17655	1.0412	0.537308	0.727242	0.926252
inosine	0.942994	1.05701	1.30079	0.69921	1.09482	0.905175	1.06239	0.974605	0.828758	0.724934	1.94696	1.74845
isocitrate	0.825838	1.17416	0.955041	1.04496	1.33091	0.669092	1.5476	1.56672	1.00282	1.14523	1.13632	1.12745
itaconic acid	0.90462	1.09538	0.967269	1.03273	0.779783	1.22022	0.989896	0.965009	1.07207	0.915327	0.910778	0.852778
Kynurenic acid	0.966254	1.03375	1.07622	0.923778	0.822393	1.17761	0.895821	0.963153	1.07301	1.08483	0.0576369	0.153587
Kynurenine	1.36107	0.638934	1.18985	0.810149	0.819719	1.18028	0.48074	0.343046	0.508245	0.422908	1.36503	1.17836
Argininosuccinic acid	1.06551	0.934488	1.11724	0.882756	0.896664	1.10334	0.801947	0.906438	0.59711	0.588086	0.524491	0.736311
lactate	0.81486	1.18514	1.00073	0.999265	0.928733	1.07127	0.97723	0.863667	0.92548	0.673973	0.985751	0.797778
leucine	0.995205	1.0048	1.04551	0.954491	0.994106	1.00589	0.937806	0.855257	1.03224	0.960618	1.14644	1.28189
lysine	0.944624	1.05538	1.11595	0.884045	0.746866	1.25313	0.916034	0.825635	0.860122	0.620847	1.10203	1.78817
L-Malic acid	0.843669	1.15633	0.902281	1.09772	0.909461	1.09054	1.06315	1.12461	0.877363	0.765693	0.89071	1.05814
Maleic acid	0.996516	1.00348	0.992694	1.00731	0.977218	1.02278	1.07999	1.17637	0.889016	0.727357	0.887586	1.1103
Malonyl-CoA	1.2736	0.726404	0.979228	1.02077	1.27083	0.72917	1.11632	0.918687	1.1129	1.237	2.26921	2.06716
methionine	1.11457	0.88543	1.07642	0.923581	1.02746	0.972539	0.812488	0.824359	0.792331	0.789446	0.925112	1.12824
Methionine sulfoxide	0.936247	1.06375	1.10385	0.896152	0.99424	1.00576	0.824293	0.721974	0.878499	0.559247	1.21007	1.27424
Methylcysteine	1.00761	0.992392	1.12021	0.87979	1.02661	0.973387	0.670946	0.82044	0.893735	0.745525	1.37864	1.53995
Methylmalonic acid	0.876774	1.12323	0.881323	1.11868	1.01195	0.988053	1.03869	1.08174	0.931143	0.816529	1.01967	1.63008
1-Methylnicotinamide	0.375941	1.62406	0.800632	1.19937	0.874864	1.12514	2.50804	2.86857	2.68443	3.26828	1.32012	2.28143
N-Acetyl-D-glucosamine	0.964529	1.03547	1.1679	0.8321	1.08098	0.919023	1.90766	2.10126	1.28789	0.485824	1.31797	2.27197
N-acetyl-glucosamine-1-phosphate	0.760077	1.23992	1.44075	0.559247	0.863376	1.13662	1.43197	1.19739	0.611766	0.791196	0.983235	1.53825
N-acetyl-glutamate	1.15111	0.848887	0.964758	1.03524	0.843199	1.1568	0.691155	0.754176	0.977296	1.00505	1.063	0.914062
N-acetylglutamine	1.23434	0.765655	0.938783	1.06122	0.853555	1.14644	0.682691	0.520278	0.816644	0.306586	1.09033	1.12014
N-Acetyl-L-alanine	0.915117	1.08488	0.971356	1.02864	0.948217	1.05178	0.617259	0.792536	0.622838	0.552339	0.692122	0.679403
N-Acetyl-L-aspartate	1.15796	0.842041	0.895389	1.10461	1.08459	0.915407	0.561188	0.949825	0.75741	0.284029	1.3405	1.53387
N-carbamoyl-L-aspartate	0.837899	1.1621	1.09372	0.906282	0.924203	1.0758	1.03057	0.739988	0.912213	0.76738	0.878895	0.809568
N6-Acetyl-L-lysine	1.20748	0.792524	0.795821	1.20418	0.727529	1.27247	1.13506	0.532181	0.365586	0.677032	1.08066	1.95795
NAD	1.14143	0.858571	1.07076	0.929243	1.02329	0.976707	0.878037	0.98539	0.939783	1.0592	1.13613	1.27943
NADH	1.03682	0.963178	0.967937	1.03206	0.973734	1.02627	1.00265	1.022	0.889444	0.901785	0.667666	1.02951
NADP	1.31198	0.688022	0.960062	1.03994	0.991751	1.00825	0.702424	1.00616	1.15556	1.22381	1.00082	1.27448
NADPH	0.888784	1.11122	0.898174	1.10183	1.01659	0.983414	0.348464	1.16375	1.6226	1.26591	1.02532	1.27113
Ng,NG-dimethyl-L-arginine	0.64551	1.35449	1.01186	0.988136	0.795746	1.20425	0.681097	0.463282	0.669088	0.533141	1.25029	2.0418
nicotinamide	0.747339	1.25266	1.22606	0.773944	1.05576	0.944242	1.12932	0.899227	1.02839	0.67742	1.42573	1.62774
Nicotinamide riboside	1.18476	0.815238	0.79992	1.20008	0.904128	1.09587	0.357161	0.585286	2.40141	1.9118	1.14578	1.53016
nicotinate	0.72164	1.27836	1.11185	0.888151	0.975444	1.02456	1.32988	1.2281	1.18826	1.05062	1.11387	1.51441
ornithine	0.895866	1.10413	1.21938	0.780619	0.702894	1.29711	0.830052	0.915252	1.0068	0.824418	1.10634	1.54611
orotate	0.941481	1.05852	1.04419	0.955805	0.887006	1.11299	1.38178	1.46528	1.46671	1.40599	1.55307	1.61339
Orotidylic acid	0.396148	1.60385	0.356273	1.64373	1.1058	0.894199	2.28238	2.37715	2.09111	1.60355	0.876067	0.74719
oxaloacetate	0.789502	1.2105	0.867238	1.13276	0.902745	1.09726	1.55404	1.53142	0.963764	0.815205	1.54192	1.6549
4-Hydroxybenzoate	0.901389	1.09861	0.992183	1.00782	0.977512	1.02249	1.1256	1.23084	1.2846	1.44494	1.42745	1.60664
pantothenate	0.800691	1.19931	0.930063	1.06994	1.07231	0.927692	0.849753	1.12023	0.849495	0.841437	1.07325	0.890835
phenylalanine	1.16098	0.839024	1.12285	0.877153	1.00046	0.99954	0.729695	0.638745	0.791559	0.665473	1.10067	1.2103
Phenyllactic acid	1.12877	0.871228	0.990306	1.00969	1.02521	0.974791	0.981092	1.16911	0.884991	0.802524	0.788632	0.923989
Phenylpropiolic acid	0.890205	1.1098	1.04969	0.950314	0.86461	1.13539	0.720939	0.786096	0.798568	0.825358	0.780354	0.885943
Phosphocreatine	1.08258	0.91742	1.04379	0.95621	0.974379	1.02562	0.66273	0.801613	0.815706	0.646917	0.929435	0.867055
phosphoenolpyruvate	0.830327	1.16967	0.920099	1.0799	0.970836	1.02916	1.14028	1.07517	1.09304	0.898011	1.12439	1.43423
Phosphorylcholine	1.05796	0.942036	1.1389	0.8611	0.911018	1.08898	0.758361	0.765292	0.660981	0.587661	0.992009	1.14716
proline	1.03331	0.966686	1.05687	0.943126	0.941033	1.05897	0.663319	0.659781	0.808585	0.671012	1.06932	1.10726
purine	1.271	0.728999	1.3431	0.656896	1.02145	0.978546	0.696387	0.549765	0.728999	0.660566	1.10719	1.21604
pyridoxine	0.924301	1.0757	1.09825	0.901754	1.03454	0.965458	0.905589	0.954538	0.97962	0.817561	1.35599	1.53319
Pyroglutamic acid	0.910089	1.08991	0.951952	1.04805	0.979287	1.02071	0.960875	1.09042	1.07578	0.884193	1.18813	1.38733
Pyrophosphate	1.78195	0.21805	0.988498	1.0115	1.66371	0.336293	1.25766	0.242711	1.15241	1.21643	2.10819	2.32165
D-Ribose 5-phosphate	0.929368	1.07063	0.934914	1.06509	1.0322	0.967796	1.32636	1.31844	0.803054	0.928527	1.08162	1.33109
S-adenosyl-L-homocysteine	0.981957	1.01804	0.907815	1.09218	0.781986	1.21801	0.988985	0.969454	0.575906	0.656289	0.499432	0.773571
S-Adenosyl-L-methionine	1.07433	0.925667	1.15106	0.848943	1.08439	0.915608	0.772684	0.785861	0.749169	0.719751	1.30465	1.26728
Methylthioadenosine	0.771458	1.22854	1.19646	0.803545	1.16184	0.838158	1.24286	1.38137	0.716636	0.464439	1.07116	0.5384
sarcosine	1.1491	0.850899	1.20016	0.799836	0.97678	1.02322	0.492001	0.533409	0.438209	0.37346	0.691708	0.659926
serine	1.17784	0.822159	1.12214	0.877858	1.04277	0.957229	0.608042	0.67713	0.6675	0.705832	0.873948	0.940515
Glycerol 3-phosphate	0.990625	1.00938	1.0418	0.958201	0.936123	1.06388	0.804652	1.08064	0.781645	0.660133	0.804917	0.845186
succinate	0.893159	1.10684	1.04458	0.955423	0.998867	1.00113	1.0178	1.16384	0.949438	0.723743	1.12734	1.43981
Succinyl-CoA	1.26871	0.731295	1.02187	0.978127	1.36377	0.636233	0.726608	0.641109	1.32771	1.22454	2.10319	1.37165
taurine	0.889409	1.11059	0.993251	1.00675	1.03998	0.960022	2.09423	2.25143	2.07223	1.8079	2.87929	2.23956
threonine	1.14674	0.853264	1.11026	0.889735	0.971831	1.02817	0.593081	0.59747	0.760776	0.723842	0.939859	0.90277
tryptophan	1.33326	0.666742	1.22296	0.777037	0.984272	1.01573	0.646876	0.569019	0.742822	0.593651	1.35647	1.22952
tyrosine	1.01026	0.989741	1.11372	0.886283	0.986423	1.01358	0.575134	0.545379	0.795212	0.593391	1.40338	1.5003
UDP-glucose	0.939403	1.0606	0.880829	1.11917	1.08621	0.913793	1.02992	0.86836	0.860221	0.934863	0.537996	0.81862
UDP-glucuronate	0.979883	1.02012	0.95004	1.04996	1.02301	0.976992	1.12513	1.46475	1.3436	1.16413	0.946498	0.983324
UDP-N-acetylglucosamine	1.13728	0.862723	0.965588	1.03441	0.959068	1.04093	0.767323	0.769608	0.778685	0.694283	0.669053	0.879339
UDP	1.04109	0.958908	1.00502	0.994977	0.888544	1.11146	0.842994	1.11706	0.789977	0.769085	0.616569	0.761525
UMP	1.01553	0.984474	1.14218	0.857819	0.884282	1.11572	0.554743	1.02961	0.554965	1.11034	0.54328	0.698482
uracil	0.919851	1.08015	1.02129	0.97871	1.09733	0.902671	0.55053	0.560294	0.741325	0.557944	0.514337	0.918846
Urea	0.952871	1.04713	1.13578	0.864224	1.08055	0.919451	0.825949	0.826634	0.882149	0.878081	1.45331	1.5441
Uric acid	0.884914	1.11509	1.09036	0.909638	1.07066	0.92934	1.04419	0.961053	0.919981	1.00094	1.39424	1.39918
UTP	0.964655	1.03535	0.967118	1.03288	1.00107	0.998933	0.868083	1.03526	0.833361	0.911383	0.932649	1.21977
valine	1.06883	0.931172	1.12759	0.872414	0.992368	1.00763	0.882714	0.945482	0.900088	0.702038	1.35046	1.53671
xanthine	0.951197	1.0488	1.12003	0.879966	0.942156	1.05784	0.92087	1.01715	0.928341	1.02131	1.66531	1.67168
xanthosine	1.09098	0.909024	1.02408	0.975918	1.06841	0.93159	0.885971	1.26757	0.910023	0.954885	1.7713	1.5871
Xanthurenic acid	1.07712	0.922876	0.97067	1.02933	1.2161	0.783897	1.44327	1.52585	1.13505	1.24848	0.721525	0.479637

## Sheet: 3w_MA
Sample	Set1_3wN_A	Set1_3wN_B	Set2_3wN_A	Set2_3wN_B	Set1_3wH_A	Set1_3wH_B	Set2_3wH_A	Set2_3wH_B
Condition	Normoxia	Normoxia	Normoxia	Normoxia	Hypoxia	Hypoxia	Hypoxia	Hypoxia
1-Methyl-Histidine	0.875778	1.12422	1.10246	0.897545	1.73159	1.06788	1.86493	1.46851
3-Phospho-D-glyceroyl phosphate	1.25606	0.743936	0.895846	1.10415	0.536907	0.381838	0.848187	0.52787
2-Aminooctanoic acid	0.988739	1.01126	0.971873	1.02813	1.11803	0.904031	1.42916	0.972947
2-dehydro-D-gluconate	0.944579	1.05542	1.29735	0.702652	0.758256	1.75805	1.37503	1.18764
2-Hydroxy-2-methylbutanedioic acid	0.950244	1.04976	0.953061	1.04694	0.829114	0.638397	1.15663	1.11478
2-Isopropylmalic acid	0.87725	1.12275	0.978037	1.02196	0.559661	0.668791	1.21781	1.08136
3-Methyl-2-oxobutanoic acid	1.04322	0.956784	1.04553	0.954468	0.431761	0.502385	0.761153	0.755912
2-ketohexanoic acid	1.01934	0.980657	0.900416	1.09958	0.800736	1.28262	1.15412	1.09217
2-oxobutanoate	0.982191	1.01781	0.974978	1.02502	0.839589	0.727722	1.02785	1.16529
2,3-Dihydroxybenzoate	0.852171	1.14783	1.26586	0.734138	0.386325	0.436318	1.059	0.551181
2,3-dihydroxybenzoic acid	0.617618	1.38238	1.10777	0.892225	0.275167	0.430319	1.15916	0.635021
3-methylphenylacetic acid	0.981435	1.01856	0.70029	1.29971	0.69364	0.707987	0.594991	1.54497
O-Phospho-L-serine	1.06228	0.937721	1.1642	0.8358	0.274803	0.451156	0.742464	1.05327
3-phosphoglycerate	0.892607	1.10739	0.876578	1.12342	0.559337	0.742758	1.10829	0.852427
4-aminobutyrate	1.22727	0.772733	1.05496	0.945041	0.582974	0.588574	0.406711	0.406663
5-phosphoribosyl-1-pyrophosphate	0.614888	1.38511	1.3479	0.652104	3.57905	3.41232	1.10601	1.13926
6-phospho-D-gluconate	0.904462	1.09554	0.973741	1.02626	0.504401	0.879614	1.2131	1.24496
2-Oxoglutarate	0.964519	1.03548	1.19787	0.802135	1.18315	0.952761	1.70469	1.23093
acetoacetate	1.08154	0.918465	0.858841	1.14116	0.640896	1.0615	1.14047	1.17179
Acetyl-CoA	0.877446	1.12255	1.23454	0.765462	1.17952	0.848565	1.19838	0.853769
O-Acetylcarnitine	0.84682	1.15318	0.960395	1.0396	0.852306	1.00075	1.35744	1.2404
acetylphosphate	1.05389	0.946114	0.890006	1.10999	1.26927	1.42832	0.439302	0.701911
cis-Aconitate	0.810971	1.18903	1.1683	0.831698	0.874684	0.880192	0.970808	1.05961
adenine	1.17979	0.820209	1.17891	0.821092	1.15702	1.13172	2.07412	1.38739
Adenylyl sulfate	1.16817	0.831826	1.1168	0.883202	0.727893	0.794946	1.2477	0.727423
ADP	1.03847	0.961533	1.03803	0.961969	0.437126	0.702921	0.90174	0.746312
alanine	1.00493	0.995065	1.02278	0.977219	0.920342	0.816512	1.14381	0.801465
allantoate	0.871008	1.12899	1.07218	0.927823	0.704156	0.816642	0.831364	0.72674
allantoin	1.07493	0.925072	1.22409	0.775915	1.0821	0.727852	2.72739	1.57667
L-2-Aminoadipate	0.998081	1.00192	1.14922	0.850782	0.04305	0.824057	0.865706	0.800961
AMP	1.00186	0.99814	0.996871	1.00313	0.631547	0.717727	0.847477	0.731758
arginine	0.951463	1.04854	1.1125	0.887497	0.466508	0.422881	1.98609	1.58353
Ascorbic acid	0.611573	1.38843	1.08207	0.917935	1.35597	0.716199	2.3286	0.691231
asparagine	0.969019	1.03098	1.05802	0.941979	1.20358	0.84279	1.5741	1.15856
aspartate	0.953077	1.04692	0.984776	1.01522	0.608231	0.577906	0.68365	0.591679
ATP	1.10369	0.896306	1.08396	0.916041	0.677567	0.827038	0.794204	0.692541
L-3-Phenyllactic acid	0.931805	1.0682	1.15434	0.845658	0.870214	0.803685	1.76489	1.24128
betaine	1.00203	0.997971	1.0532	0.946798	1.46097	1.42739	1.4178	1.62259
betaine aldehyde	1.12291	0.877087	1.08078	0.919224	1.10307	0.695627	1.04341	0.575285
biotin	1.05237	0.947632	0.960591	1.03941	0.849776	0.439205	2.07198	1.66849
Carbamoyl phosphate	1.00178	0.998224	1.05689	0.943108	3.00794	3.37074	2.76007	2.2764
carnitine	0.958262	1.04174	1.06733	0.932669	0.947635	0.951697	1.31428	1.05618
CDP-choline	1.33334	0.666663	1.02914	0.970865	0.595323	0.264533	1.23517	2.11094
CDP	1.0553	0.944698	0.865397	1.1346	0.188338	0.527167	0.289914	1.0076
cholesterol	1.80815	0.191853	1.32316	0.676842	1.55338	0.248641	1.06753	0.99632
cholesteryl sulfate	0.816775	1.18322	1.26721	0.732786	0.936775	0.880416	0.964656	0.837944
choline	0.959127	1.04087	0.107376	1.89262	0.422275	0.464732	1.2658	1.59361
Citraconic acid	0.943074	1.05693	1.05887	0.941126	1.29088	0.90258	1.10697	1.05376
citrate	1.1635	0.836499	1.20489	0.795107	0.936156	0.721802	1.49335	0.954484
citrulline	0.936662	1.06334	1.0722	0.927799	1.31705	0.959216	2.01722	1.76705
CMP	1.1415	0.858497	1.08962	0.910376	0.842789	1.13784	1.01415	1.02487
Coenzyme A	0.926082	1.07392	1.2472	0.752801	0.481439	0.571914	0.489796	0.625487
creatine	0.98715	1.01285	0.992458	1.00754	1.01651	0.980365	0.918714	0.693201
Creatinine	0.992549	1.00745	1.05239	0.947612	1.07452	0.895311	0.673802	0.660962
CTP	1.07818	0.921823	0.972969	1.02703	0.408802	0.625152	0.672144	0.481291
cystathionine	1.10772	0.892281	0.934916	1.06508	0.601087	0.532887	0.360307	0.524647
cytosine	0.98374	1.01626	1.05518	0.94482	1.29989	1.0446	2.4678	2.46763
D-erythrose-4-phosphate	0.926828	1.07317	1.10053	0.899468	1.10112	1.20886	1.62556	1.39261
D-gluconate	0.763687	1.23631	1.1	0.899999	1.10132	1.35675	1.67042	1.09221
D-Glyceraldehyde 3-phosphate	1.06179	0.938207	0.989431	1.01057	1.02027	1.25054	0.927714	0.818025
D-Sedoheptulose 7-phosphate	0.883008	1.11699	1.13259	0.867409	1.03761	1.06478	1.34924	0.898313
dAMP	0.99292	1.00708	1.28044	0.719564	0.43364	1.22299	0.563496	0.588195
dATP	1.04291	0.957089	1.32787	0.67213	0.55337	0.685776	0.911865	0.976413
dCTP	1.10231	0.89769	1.09639	0.903612	0.558391	0.644441	0.707052	0.511947
deoxyguanosine	0.77006	1.22994	0.840004	1.16	0.87909	1.76956	1.71061	1.80989
Deoxyribose 5-phosphate	1.08847	0.911529	0.796931	1.20307	0.732507	1.03815	0.534509	0.266
dGDP	1.0733	0.926698	1.01792	0.982078	0.52607	0.680583	0.773928	0.618587
L-Dihydroorotate	0.939248	1.06075	1.08278	0.917223	0.924084	0.467899	1.86353	1.05499
dihydroxy-acetone-phosphate	1.07342	0.926581	1.02056	0.979436	0.792201	1.04141	0.792602	0.896136
N,N-Dimethylglycine	0.968668	1.03133	1.10118	0.898821	0.357231	0.434015	1.54078	1.77521
DL-Pipecolic acid	0.966295	1.0337	1.09757	0.902431	0.984382	0.992347	1.44465	1.26353
dTTP	0.968314	1.03169	1.0549	0.945101	0.599242	0.696754	0.682919	0.466804
FAD	1.05451	0.945492	0.964226	1.03577	0.793872	1.10979	0.45431	0.289067
Fructose 1,6-bisphosphate	1.01035	0.989652	0.90625	1.09375	0.659354	0.530148	0.665984	0.526023
fructose-6-phosphate	1.01512	0.984875	0.771622	1.22838	0.941346	0.774899	2.49849	1.4915
fumarate	0.968322	1.03168	1.08082	0.919176	0.478518	0.545333	0.84448	0.81872
GDP	1.04698	0.953022	1.31425	0.685751	0.526151	0.643908	2.18392	1.78415
Geranyl diphosphate	1.10752	0.892485	1.07358	0.92642	0.626882	0.653917	0.880256	1.33777
glucosamine	1.06952	0.930482	1.35106	0.64894	2.16088	0.904967	1.24231	1.1002
glucose-1-phosphate	1.13206	0.867942	1.17641	0.823588	1.04855	0.374519	1.27628	1.26559
glucose-6-phosphate	1.08499	0.915007	1.34033	0.65967	0.835847	0.880882	1.8508	0.911243
glutamate	1.04472	0.955281	0.912698	1.0873	0.77366	0.844853	1.02869	0.897576
glutamine	0.992147	1.00785	1.03199	0.968014	1.15817	0.932953	1.5687	1.12948
glutathione disulfide	1.01572	0.984276	0.983047	1.01695	0.636804	0.7985	0.763778	0.708429
glutathione	1.19234	0.807657	1.04596	0.95404	0.189619	0.519234	0.466799	0.498399
glycerate	1.01143	0.988572	1.13503	0.864975	1.44734	0.921305	1.57527	1.21392
Glycerophosphocholine	1.04618	0.953822	1.03197	0.968028	1.32024	1.33144	1.44364	1.1562
glycolate	1.31474	0.685259	1.53187	0.468129	1.08454	0.0811182	0.729281	0.508753
glyoxylate	1.04384	0.95616	0.793648	1.20635	3.31875	2.15767	0.84029	0.94381
GMP	0.742738	1.25726	0.857304	1.1427	0.613887	0.173656	0.617736	0.703881
GTP	1.09779	0.902215	1.07818	0.921818	0.543296	1.05523	0.570965	0.618179
Guanidoacetic acid	1.02807	0.971934	1.1387	0.861301	0.230866	0.220423	0.866553	0.93985
D-Fructose 6-phosphate	0.767369	1.23263	0.941882	1.05812	1.1921	1.10704	1.03856	1.29713
histidine	0.916626	1.08337	1.07539	0.924614	1.43835	1.0345	1.98351	1.55094
homoserine	0.861557	1.13844	1.11129	0.888706	0.466394	0.751297	1.3718	1.19757
Hydroxyisocaproic acid	0.965457	1.03454	1.12027	0.879725	1.25507	1.32294	2.35671	2.08627
4-Hydroxyphenylacetate	0.887486	1.11251	0.995693	1.00431	0.82537	0.706985	1.04592	0.85673
hydroxyphenylpyruvate	0.770238	1.22976	1.29371	0.706288	1.12026	0.907286	2.17948	1.93343
hydroxyproline	0.934983	1.06502	1.04856	0.951442	1.10026	0.878729	1.36519	1.06836
hypoxanthine	0.853222	1.14678	0.91957	1.08043	3.52487	2.10315	0.84037	0.720351
IDP	1.04683	0.953172	1.10462	0.895383	0.640098	0.862849	0.926732	0.805874
Imidazoleacetic acid	0.797838	1.20216	0.791	1.209	1.2858	1.11193	1.66595	1.45733
IMP	0.942422	1.05758	1.07109	0.92891	0.649318	0.781173	0.734482	0.537133
indole	0.515534	1.48447	1.04646	0.953538	0.499469	0.70786	1.27902	1.22987
inosine	1.28619	0.713806	1.38627	0.613726	0.699717	1.36993	1.25505	0.842193
isocitrate	0.991285	1.00871	1.08451	0.915492	0.844183	0.788722	1.24118	0.72309
Kynurenic acid	0.995147	1.00485	1.15517	0.844832	0.963512	1.25924	1.04434	0.822204
Argininosuccinic acid	1.09655	0.903449	0.975025	1.02497	0.833288	0.375944	1.99508	0.404803
lactate	1.17223	0.82777	0.96304	1.03696	1.077	1.10328	1.58846	1.84843
leucine	0.920401	1.0796	1.07356	0.926443	0.815365	0.551781	1.68971	1.40873
lysine	0.765624	1.23438	1.17877	0.821227	0.302114	0.312766	2.58553	1.94434
L-Malic acid	0.862681	1.13732	1.06343	0.936569	0.410521	0.486609	0.785261	0.645759
Maleic acid	1.02241	0.977595	1.11335	0.886652	0.488572	0.468967	0.841404	0.74366
methionine	0.861323	1.13868	1.02929	0.97071	0.927146	0.742207	1.86749	1.45043
Methionine sulfoxide	0.831644	1.16836	0.882049	1.11795	0.667647	0.6677	1.06231	0.998231
Methylcysteine	1.06066	0.939341	1.0981	0.901898	1.45124	1.16938	2.1333	1.48116
Methylmalonic acid	0.894218	1.10578	1.05884	0.941157	1.04901	0.690234	1.36495	1.29554
1-Methylnicotinamide	0.738917	1.26108	0.945321	1.05468	2.52182	2.05218	1.33934	0.79086
myo-inositol	0.989708	1.01029	1.02623	0.973766	1.3105	1.05981	1.92442	1.46815
N-acetyl-glucosamine-1-phosphate	1.09442	0.90558	1.07078	0.929216	0.716256	1.29118	1.3541	1.14779
N-acetyl-glutamate	0.631721	1.36828	0.594049	1.40595	0.985966	0.879689	1.85021	0.822933
N-Acetyl-L-alanine	1.04297	0.957025	1.04504	0.954958	0.764445	0.648374	0.890801	0.791238
N-carbamoyl-L-aspartate	0.960829	1.03917	1.08425	0.915748	0.685554	0.796031	0.872089	0.684336
N1-Methyl-2-pyridone-5-carboxamide	0.949562	1.05044	0.954047	1.04595	0.534888	0.715039	2.38944	2.37617
N6-Acetyl-L-lysine	0.871689	1.12831	1.18208	0.817919	0.421922	0.277413	2.33681	2.8834
NAD	1.04641	0.953591	0.934105	1.06589	0.573381	0.652358	1.17357	1.06013
NADH	1.02917	0.970831	1.06977	0.930226	0.805343	0.296743	0.72618	0.484214
NADP	0.858797	1.1412	1.0617	0.938302	0.456839	1.27477	1.29909	1.12859
Ng,NG-dimethyl-L-arginine	1.00772	0.992277	0.88094	1.11906	0.282403	0.256979	2.61345	1.82082
nicotinamide	0.981998	1.018	1.20068	0.799324	1.43682	0.963301	2.46043	1.98396
Nicotinamide riboside	0.583029	1.41697	1.19531	0.804693	0.598761	0.948126	4.46521	2.47742
nicotinate	0.997118	1.00288	0.325747	1.67425	0.0197738	0.888399	2.55661	1.93525
ornithine	0.886601	1.1134	1.18169	0.818314	0.573133	0.424778	2.19038	1.73585
orotate	1.00416	0.99584	1.14299	0.85701	0.674989	0.638492	0.92031	1.32589
oxaloacetate	0.783285	1.21672	0.915446	1.08455	0.883722	0.662672	1.48477	1.55473
4-Aminobenzoate	0.783286	1.21671	0.776356	1.22364	1.63924	1.42444	1.60895	1.48319
4-Hydroxybenzoate	0.996072	1.00393	1.03617	0.963835	1.47517	0.918887	1.92983	2.02823
pantothenate	0.868617	1.13138	0.970306	1.02969	0.668118	0.446979	1.04452	1.16993
phenylalanine	1.02289	0.977114	1.15205	0.847953	1.38376	0.925656	2.07591	1.76518
Phenylpropiolic acid	0.934003	1.066	1.02564	0.974356	1.28515	0.868045	1.63733	1.27816
Phosphocreatine	1.13159	0.868415	1.0004	0.999605	0.683662	0.646226	1.1973	0.549986
phosphoenolpyruvate	1.10298	0.89702	1.04106	0.958941	0.623092	0.625873	0.509489	0.483096
Phosphorylcholine	0.978849	1.02115	1.09195	0.908052	0.969994	1.00374	0.919123	0.748585
proline	0.827595	1.1724	1.0842	0.915801	1.22422	0.978136	1.35464	1.05019
Propanoyl-CoA	0.556379	1.44362	0.82631	1.17369	0.499398	1.18771	1.02616	1.11842
purine	0.937919	1.06208	1.05496	0.945045	1.24654	1.1656	1.73869	1.14823
pyridoxine	0.860387	1.13961	1.10592	0.89408	1.31883	0.832994	2.19359	1.625
Pyroglutamic acid	0.944356	1.05564	1.13321	0.866794	1.13448	0.940927	2.23978	1.60818
Pyrophosphate	1.02442	0.975585	0.972862	1.02714	0.909073	1.01544	0.877042	0.856488
pyruvate	0.858278	1.14172	1.42749	0.572513	0.937805	0.390186	1.43039	1.92687
quinolinate	1.02103	0.978971	1.14935	0.850653	0.691757	0.633987	1.2741	1.17577
D-Ribose 5-phosphate	1.06365	0.936352	1.04735	0.952651	1.12461	1.09256	1.24377	0.748401
S-adenosyl-L-homocysteine	1.12792	0.872085	0.866637	1.13336	0.59361	0.685883	0.910086	0.616894
S-Adenosyl-L-methionine	1.34253	0.657472	0.935818	1.06418	0.384249	0.513334	0.921133	0.664836
sarcosine	0.954041	1.04596	1.04185	0.958147	0.991617	0.786293	0.948308	0.828285
serine	0.976511	1.02349	1.05569	0.944314	1.53849	0.828124	1.33436	1.04026
Glycerol 3-phosphate	0.993258	1.00674	1.10212	0.897877	0.429114	0.508967	1.08538	0.779231
succinate	0.922126	1.07787	1.05661	0.943387	1.02363	0.729134	1.32696	1.15594
taurine	1.00794	0.99206	0.969242	1.03076	2.16726	2.3304	3.29125	2.64226
Thiamin diphosphate	1.02636	0.973643	1.10057	0.899429	0.427617	0.545615	0.762202	0.440069
threonine	0.920382	1.07962	1.06667	0.933331	1.54078	0.959836	1.46586	1.32151
tryptophan	0.912571	1.08743	1.13057	0.869435	1.03661	0.549911	1.81466	1.51695
tyrosine	0.933652	1.06635	1.1984	0.801599	1.47453	1.16371	2.78086	1.83189
UDP-glucose	1.00859	0.991413	0.989372	1.01063	0.548454	0.741263	0.775212	0.809306
UDP-glucuronate	1.07503	0.924967	0.858195	1.14181	0.800761	1.06182	1.48455	0.867304
UDP-N-acetylglucosamine	1.13366	0.866336	0.934956	1.06504	0.586885	0.823921	0.812988	0.726022
UDP	1.12293	0.877067	1.07341	0.926594	0.355204	0.46888	0.723795	0.493849
uracil	0.895127	1.10487	1.19363	0.806371	0.906881	0.606781	1.01891	0.987253
Urea	0.975906	1.02409	1.05415	0.945848	1.09853	0.73827	2.40879	2.16252
Uric acid	0.772643	1.22736	1.02822	0.971779	1.8698	1.54146	1.73695	2.18871
UTP	1.123	0.876998	1.08094	0.919065	0.458354	0.619665	0.588113	0.527944
valine	0.920788	1.07921	1.0658	0.934196	1.287	0.963648	2.47215	1.59552
xanthine	0.83679	1.16321	1.26969	0.73031	0.997849	0.661572	2.54435	1.92442
xanthosine	1.19821	0.801786	1.45013	0.54987	1.36081	1.10357	1.74043	1.93012
Xanthurenic acid	0.961257	1.03874	1.1006	0.899398	1.23632	0.909166	1.50451	1.24416

## Sheet: All_MA
Sample	Set1_48N_A	Set1_48N_B	Set2_48N_A	Set2_48N_B	Set3_48N_A	Set3_48N_B	Set1_48H_A	Set1_48H_B	Set2_48H_A	Set2_48H_B	Set3_48H_A	Set3_48H_B	Set1_3wN_A	Set1_3wN_B	Set2_3wN_A	Set2_3wN_B	Set1_3wH_A	Set1_3wH_B	Set2_3wH_A	Set2_3wH_B
Condition	Normoxia	Normoxia	Normoxia	Normoxia	Normoxia	Normoxia	Hypoxia	Hypoxia	Hypoxia	Hypoxia	Hypoxia	Hypoxia	Normoxia	Normoxia	Normoxia	Normoxia	Hypoxia	Hypoxia	Hypoxia	Hypoxia
1-Methyl-Histidine	1.04695	0.953046	1.00709	0.992914	0.733562	1.26644	0.737537	0.71909	0.831486	0.518547	0.883517	1.72168	0.875778	1.12422	1.10246	0.897545	1.73159	1.06788	1.86493	1.46851
3-Phospho-D-glyceroyl phosphate	0.932644	1.06736	0.749614	1.25039	0.971135	1.02887	0.945777	0.965806	1.0497	0.754648	0.690015	1.2361	1.25606	0.743936	0.895846	1.10415	0.536907	0.381838	0.848187	0.52787
2-Aminooctanoic acid	1.23599	0.764005	1.07865	0.921346	0.923655	1.07634	0.694414	0.93566	0.53791	0.268583	0.897558	0.909025	0.988739	1.01126	0.971873	1.02813	1.11803	0.904031	1.42916	0.972947
2-Hydroxy-2-methylbutanedioic acid	0.872649	1.12735	0.881387	1.11861	0.666032	1.33397	1.40945	1.38042	0.881943	1.11621	1.41481	1.56693	0.950244	1.04976	0.953061	1.04694	0.829114	0.638397	1.15663	1.11478
2-Isopropylmalic acid	1.03846	0.961538	0.977936	1.02206	0.926313	1.07369	1.00734	1.15598	0.946002	0.967503	1.0947	1.17979	0.87725	1.12275	0.978037	1.02196	0.559661	0.668791	1.21781	1.08136
3-Methyl-2-oxobutanoic acid	0.981184	1.01882	0.810467	1.18953	1.00707	0.992928	1.12274	1.21093	0.873248	0.731306	0.709376	0.999692	1.04322	0.956784	1.04553	0.954468	0.431761	0.502385	0.761153	0.755912
2-oxobutanoate	1.015	0.984997	1.01442	0.985575	1.06728	0.93272	1.16155	1.19434	0.834068	1.03092	1.73017	1.16281	0.982191	1.01781	0.974978	1.02502	0.839589	0.727722	1.02785	1.16529
2,3-Dihydroxybenzoate	0.445146	1.55485	1.12002	0.87998	0.685073	1.31493	1.14671	2.0768	1.59868	1.91767	0.772361	2.09862	0.852171	1.14783	1.26586	0.734138	0.386325	0.436318	1.059	0.551181
2,3-dihydroxybenzoic acid	0.819763	1.18024	1.0715	0.928502	0.874787	1.12521	0.985259	1.03373	0.413448	0.768016	0.753337	1.10119	0.617618	1.38238	1.10777	0.892225	0.275167	0.430319	1.15916	0.635021
O-Phospho-L-serine	0.503819	1.49618	1.00539	0.994615	0.957619	1.04238	0.354665	0.93564	1.37396	1.518	1.05785	1.23679	1.06228	0.937721	1.1642	0.8358	0.274803	0.451156	0.742464	1.05327
3-phosphoglycerate	0.940105	1.0599	1.02545	0.974549	0.969873	1.03013	1.15602	1.15809	1.04858	1.06993	0.953952	1.05986	0.892607	1.10739	0.876578	1.12342	0.559337	0.742758	1.10829	0.852427
4-aminobutyrate	1.09678	0.90322	1.14492	0.855077	1.0537	0.9463	0.768189	0.800658	0.43656	0.598313	0.895312	0.812751	1.22727	0.772733	1.05496	0.945041	0.582974	0.588574	0.406711	0.406663
5-phosphoribosyl-1-pyrophosphate	1.10474	0.895262	0.712625	1.28737	1.04638	0.953618	0.851768	0.970253	0.403679	0.383965	0.991078	1.00717	0.614888	1.38511	1.3479	0.652104	3.57905	3.41232	1.10601	1.13926
6-phospho-D-gluconate	0.954649	1.04535	0.972422	1.02758	0.959424	1.04058	1.23898	1.06271	0.734678	0.817315	1.10544	0.797252	0.904462	1.09554	0.973741	1.02626	0.504401	0.879614	1.2131	1.24496
2-Oxoglutarate	0.960555	1.03944	0.989766	1.01023	0.738214	1.26179	0.724198	0.797839	0.861063	0.843775	0.582897	0.946223	0.964519	1.03548	1.19787	0.802135	1.18315	0.952761	1.70469	1.23093
acetoacetate	0.901478	1.09852	1.13132	0.868677	0.697662	1.30234	1.18512	1.30846	1.24572	0.997952	1.07052	1.12202	1.08154	0.918465	0.858841	1.14116	0.640896	1.0615	1.14047	1.17179
Acetyl-CoA	1.51024	0.489758	1.28723	0.712766	1.41745	0.58255	0.724263	0.577393	1.78548	1.38628	5.95374	3.96604	0.877446	1.12255	1.23454	0.765462	1.17952	0.848565	1.19838	0.853769
O-Acetylcarnitine	0.99717	1.00283	1.03455	0.965445	0.941758	1.05824	0.871213	1.13777	1.21365	1.06775	1.29673	1.18808	0.84682	1.15318	0.960395	1.0396	0.852306	1.00075	1.35744	1.2404
acetylphosphate	0.830115	1.16989	0.989371	1.01063	0.862536	1.13746	1.36504	0.896715	1.24816	1.27313	1.24633	1.14219	1.05389	0.946114	0.890006	1.10999	1.26927	1.42832	0.439302	0.701911
cis-Aconitate	0.878312	1.12169	1.01278	0.987219	1.04551	0.954486	1.37963	1.62802	1.37123	1.18348	1.27408	1.43319	0.810971	1.18903	1.1683	0.831698	0.874684	0.880192	0.970808	1.05961
adenine	1.00761	0.992392	1.12021	0.87979	1.05424	0.945762	0.670946	0.82044	0.893735	0.745525	1.44853	1.66994	1.17979	0.820209	1.17891	0.821092	1.15702	1.13172	2.07412	1.38739
Adenylyl sulfate	1.25828	0.741716	1.09174	0.908259	0.944515	1.05549	0.805682	0.86893	0.94956	0.98711	1.1596	1.0575	1.16817	0.831826	1.1168	0.883202	0.727893	0.794946	1.2477	0.727423
ADP	0.974451	1.02555	0.938712	1.06129	1.00113	0.998872	0.890594	1.23248	0.800895	0.806416	1.15995	1.32417	1.03847	0.961533	1.03803	0.961969	0.437126	0.702921	0.90174	0.746312
alanine	1.14264	0.857364	1.11326	0.886743	0.984071	1.01593	0.504507	0.475103	0.492672	0.484448	0.685541	0.669475	1.00493	0.995065	1.02278	0.977219	0.920342	0.816512	1.14381	0.801465
allantoate	0.883835	1.11617	1.05952	0.940477	0.959522	1.04048	1.01072	1.00247	0.929904	0.81789	0.464668	0.898211	0.871008	1.12899	1.07218	0.927823	0.704156	0.816642	0.831364	0.72674
allantoin	1.18452	0.815482	1.05268	0.947322	1.38838	0.61162	1.06926	1.25332	1.17042	1.21104	2.06547	1.59718	1.07493	0.925072	1.22409	0.775915	1.0821	0.727852	2.72739	1.57667
L-2-Aminoadipate	0.979548	1.02045	1.08046	0.919545	1.02855	0.971445	1.29048	1.0701	0.900375	0.894921	0.578577	0.831206	0.998081	1.00192	1.14922	0.850782	0.04305	0.824057	0.865706	0.800961
AMP	1.14313	0.856871	1.04001	0.95999	0.975948	1.02405	0.930859	0.713721	0.859415	0.800204	1.07464	1.20516	1.00186	0.99814	0.996871	1.00313	0.631547	0.717727	0.847477	0.731758
arginine	0.963303	1.0367	1.08341	0.916588	0.767169	1.23283	0.831111	0.589205	0.859435	0.664188	1.30465	1.84347	0.951463	1.04854	1.1125	0.887497	0.466508	0.422881	1.98609	1.58353
Ascorbic acid	0.859217	1.14078	1.0686	0.931397	0.790475	1.20953	0.85414	1.08226	1.05367	0.779576	1.40374	1.84995	0.611573	1.38843	1.08207	0.917935	1.35597	0.716199	2.3286	0.691231
asparagine	1.08917	0.910831	1.20328	0.796724	0.891805	1.10819	0.659726	0.560912	0.617569	0.589415	0.728903	0.918752	0.969019	1.03098	1.05802	0.941979	1.20358	0.84279	1.5741	1.15856
aspartate	0.99054	1.00946	1.05133	0.948675	0.981947	1.01805	0.852556	0.793967	0.893729	1.02586	0.696663	0.789636	0.953077	1.04692	0.984776	1.01522	0.608231	0.577906	0.68365	0.591679
ATP	1.16375	0.836252	1.04966	0.950342	0.999161	1.00084	0.940193	0.984376	0.914079	0.994655	1.33466	1.51321	1.10369	0.896306	1.08396	0.916041	0.677567	0.827038	0.794204	0.692541
betaine	0.983529	1.01647	1.16674	0.833263	0.998046	1.00195	0.77231	0.694916	1.13878	1.03626	1.12492	1.17182	1.00203	0.997971	1.0532	0.946798	1.46097	1.42739	1.4178	1.62259
betaine aldehyde	1.43418	0.565824	1.22292	0.777077	0.979361	1.02064	0.681244	0.400719	0.704565	0.154734	0.85243	0.808547	1.12291	0.877087	1.08078	0.919224	1.10307	0.695627	1.04341	0.575285
biotin	1.00928	0.990722	1.36063	0.639371	1.29553	0.704467	1.25522	0.584597	1.20966	0.593928	1.34049	1.11772	1.05237	0.947632	0.960591	1.03941	0.849776	0.439205	2.07198	1.66849
Carbamoyl phosphate	0.954396	1.0456	0.95372	1.04628	0.727535	1.27246	1.15873	1.46423	1.43179	1.14459	1.2344	1.53448	1.00178	0.998224	1.05689	0.943108	3.00794	3.37074	2.76007	2.2764
carnitine	1.23331	0.766686	1.09363	0.906366	1.04486	0.955144	0.6154	0.63296	0.457105	0.383245	0.822747	0.742855	0.958262	1.04174	1.06733	0.932669	0.947635	0.951697	1.31428	1.05618
CDP	0.687702	1.3123	1.22242	0.777585	1.16928	0.830721	1.70191	1.19396	1.05215	1.27672	1.32797	0.801854	1.0553	0.944698	0.865397	1.1346	0.188338	0.527167	0.289914	1.0076
cholesterol	1.83259	0.167413	1.39522	0.604777	0.98779	1.01221	0.271502	0.116799	0.935736	1.23238	1.17449	1.20549	1.80815	0.191853	1.32316	0.676842	1.55338	0.248641	1.06753	0.99632
Citraconic acid	0.90462	1.09538	0.967269	1.03273	0.785906	1.21409	0.989896	0.965009	1.07207	0.915327	1.32579	1.35999	0.943074	1.05693	1.05887	0.941126	1.29088	0.90258	1.10697	1.05376
citrate	0.957835	1.04216	0.881752	1.11825	0.789657	1.21034	1.16947	1.29272	1.07341	0.874862	0.900105	0.864578	1.1635	0.836499	1.20489	0.795107	0.936156	0.721802	1.49335	0.954484
citrulline	1.0283	0.971696	1.10519	0.89481	0.970144	1.02986	0.820203	0.775508	0.87135	0.746505	1.1447	1.36465	0.936662	1.06334	1.0722	0.927799	1.31705	0.959216	2.01722	1.76705
CMP	1.03786	0.962141	1.35929	0.640708	1.465	0.534996	0.927573	0.94043	0.720699	1.10799	0.728941	1.78999	1.1415	0.858497	1.08962	0.910376	0.842789	1.13784	1.01415	1.02487
Coenzyme A	1.18777	0.812232	1.12542	0.874579	1.03748	0.962525	0.399938	0.417797	0.494971	0.63371	0.613481	0.618596	0.926082	1.07392	1.2472	0.752801	0.481439	0.571914	0.489796	0.625487
creatine	1.04897	0.951034	1.10115	0.898845	0.967358	1.03264	0.571608	0.605536	0.539147	0.495587	0.710662	0.651815	0.98715	1.01285	0.992458	1.00754	1.01651	0.980365	0.918714	0.693201
Creatinine	1.19995	0.800053	1.03661	0.963388	1.00356	0.996436	0.539288	0.521502	0.525468	0.487805	0.905105	0.473978	0.992549	1.00745	1.05239	0.947612	1.07452	0.895311	0.673802	0.660962
CTP	0.979097	1.0209	0.942783	1.05722	0.952672	1.04733	0.784721	0.949126	0.898517	1.033	0.921937	1.12282	1.07818	0.921823	0.972969	1.02703	0.408802	0.625152	0.672144	0.481291
cystathionine	1.16936	0.830637	1.01482	0.985177	1.03812	0.961881	0.410635	0.444587	0.361987	0.401371	0.457841	0.579907	1.10772	0.892281	0.934916	1.06508	0.601087	0.532887	0.360307	0.524647
cytosine	1.16065	0.839354	1.19018	0.809821	0.892864	1.10714	0.657287	0.73904	0.871624	0.64602	1.08418	1.11869	0.98374	1.01626	1.05518	0.94482	1.29989	1.0446	2.4678	2.46763
D-erythrose-4-phosphate	0.864476	1.13552	0.770597	1.2294	1.02308	0.976919	0.873004	0.815226	1.3546	1.22546	0.962488	1.30272	0.926828	1.07317	1.10053	0.899468	1.10112	1.20886	1.62556	1.39261
D-gluconate	0.872614	1.12739	0.965902	1.0341	0.954389	1.04561	1.19311	0.745385	0.68417	0.766771	0.743847	1.13074	0.763687	1.23631	1.1	0.899999	1.10132	1.35675	1.67042	1.09221
D-Glyceraldehyde 3-phosphate	0.976767	1.02323	1.00496	0.99504	0.860783	1.13922	1.67423	1.55376	0.936929	1.11929	0.967021	1.4568	1.06179	0.938207	0.989431	1.01057	1.02027	1.25054	0.927714	0.818025
D-Sedoheptulose 7-phosphate	0.958111	1.04189	1.01878	0.981225	0.823087	1.17691	1.1478	1.44829	0.790353	0.81395	1.19877	1.33208	0.883008	1.11699	1.13259	0.867409	1.03761	1.06478	1.34924	0.898313
dAMP	1.02072	0.979284	1.00853	0.991472	0.94474	1.05526	0.996899	0.915768	0.843426	1.16891	1.17369	1.28357	0.99292	1.00708	1.28044	0.719564	0.43364	1.22299	0.563496	0.588195
dATP	1.22732	0.772681	1.00071	0.999289	1.09553	0.904468	0.999772	0.848728	0.831804	1.02261	1.39789	1.53925	1.04291	0.957089	1.32787	0.67213	0.55337	0.685776	0.911865	0.976413
dCTP	0.963472	1.03653	0.870751	1.12925	1.00606	0.993945	0.780173	1.04495	0.904312	0.960053	0.934855	1.33191	1.10231	0.89769	1.09639	0.903612	0.558391	0.644441	0.707052	0.511947
deoxyguanosine	1.38171	0.618294	1.43545	0.564553	1.1944	0.805605	0.981108	1.10795	1.03126	1.11133	1.63552	1.11613	0.77006	1.22994	0.840004	1.16	0.87909	1.76956	1.71061	1.80989
dGDP	0.978808	1.02119	0.967403	1.0326	1.00679	0.99321	0.887621	1.19304	0.866014	0.912085	1.13522	1.39414	1.0733	0.926698	1.01792	0.982078	0.52607	0.680583	0.773928	0.618587
L-Dihydroorotate	0.782679	1.21732	1.04522	0.954778	1.01406	0.985936	1.43204	1.75562	1.36244	1.31929	0.841755	0.810278	0.939248	1.06075	1.08278	0.917223	0.924084	0.467899	1.86353	1.05499
dihydroxy-acetone-phosphate	0.861277	1.13872	0.966404	1.0336	0.983384	1.01662	1.62026	1.55114	0.870152	1.15787	1.10149	1.41515	1.07342	0.926581	1.02056	0.979436	0.792201	1.04141	0.792602	0.896136
DL-Pipecolic acid	1.03302	0.966983	1.11122	0.888784	1.01734	0.98266	0.953071	0.950192	1.02812	1.09924	1.03137	1.28928	0.966295	1.0337	1.09757	0.902431	0.984382	0.992347	1.44465	1.26353
dTTP	1.0088	0.991197	1.03924	0.960762	0.98371	1.01629	1.03607	1.02065	0.916373	0.9432	0.977488	1.28446	0.968314	1.03169	1.0549	0.945101	0.599242	0.696754	0.682919	0.466804
FAD	1.33371	0.666293	1.00002	0.999983	1.02638	0.973624	0.697623	1.21652	0.794868	1.06819	1.43733	1.89771	1.05451	0.945492	0.964226	1.03577	0.793872	1.10979	0.45431	0.289067
Fructose 1,6-bisphosphate	0.776745	1.22326	0.752262	1.24774	0.912014	1.08799	1.42953	1.51525	1.00803	0.895949	0.837326	1.03381	1.01035	0.989652	0.90625	1.09375	0.659354	0.530148	0.665984	0.526023
fructose-6-phosphate	0.954131	1.04587	1.21767	0.782334	0.666167	1.33383	0.898018	1.10128	0.963842	1.24961	2.16888	2.14819	1.01512	0.984875	0.771622	1.22838	0.941346	0.774899	2.49849	1.4915
fumarate	1.00031	0.999691	0.979793	1.02021	0.995551	1.00445	1.08262	1.20956	1.008	0.893391	0.819138	1.06431	0.968322	1.03168	1.08082	0.919176	0.478518	0.545333	0.84448	0.81872
GDP	1.07799	0.922012	0.927528	1.07247	0.981933	1.01807	1.62245	2.16893	1.71459	1.68656	1.38928	1.94027	1.04698	0.953022	1.31425	0.685751	0.526151	0.643908	2.18392	1.78415
Geranyl diphosphate	0.880765	1.11923	0.806672	1.19333	1.13029	0.869712	1.07679	1.74336	1.37289	1.30837	1.96816	1.14901	1.10752	0.892485	1.07358	0.92642	0.626882	0.653917	0.880256	1.33777
glucose-1-phosphate	1.29932	0.70068	0.998488	1.00151	0.885949	1.11405	0.999974	0.8008	0.913279	0.956443	0.67419	0.953884	1.13206	0.867942	1.17641	0.823588	1.04855	0.374519	1.27628	1.26559
glucose-6-phosphate	1.46021	0.539787	1.0711	0.9289	0.605577	1.39442	2.17761	1.76981	1.11764	1.24461	1.59838	1.52614	1.08499	0.915007	1.34033	0.65967	0.835847	0.880882	1.8508	0.911243
glutamate	0.969929	1.03007	0.995266	1.00473	1.00831	0.991693	0.977561	0.976725	1.04147	1.08881	1.00638	1.07065	1.04472	0.955281	0.912698	1.0873	0.77366	0.844853	1.02869	0.897576
glutamine	1.08971	0.910287	1.10323	0.896768	0.976395	1.0236	0.837975	0.741345	0.781345	0.726495	0.840361	1.00634	0.992147	1.00785	1.03199	0.968014	1.15817	0.932953	1.5687	1.12948
glutathione disulfide	0.906393	1.09361	0.892393	1.10761	0.776476	1.22352	0.753934	0.782374	0.759283	0.703817	0.887743	1.05956	1.01572	0.984276	0.983047	1.01695	0.636804	0.7985	0.763778	0.708429
glutathione	0.929482	1.07052	0.966255	1.03375	1.08319	0.916809	0.626087	0.48581	0.443117	0.74414	0.469129	0.538315	1.19234	0.807657	1.04596	0.95404	0.189619	0.519234	0.466799	0.498399
Glycerophosphocholine	1.05298	0.947025	1.06858	0.93142	0.93457	1.06543	1.26543	1.18403	1.36797	1.28055	1.58313	1.6223	1.04618	0.953822	1.03197	0.968028	1.32024	1.33144	1.44364	1.1562
GMP	0.99359	1.00641	1.11602	0.883984	1.06256	0.93744	1.34765	1.3256	0.686006	0.647388	0.854126	0.769246	0.742738	1.25726	0.857304	1.1427	0.613887	0.173656	0.617736	0.703881
GTP	0.481444	1.51856	1.40754	0.592457	0.942823	1.05718	1.50423	2.09315	2.39032	2.58562	1.7503	2.07906	1.09779	0.902215	1.07818	0.921818	0.543296	1.05523	0.570965	0.618179
Guanidoacetic acid	0.853315	1.14669	1.07854	0.921457	0.86046	1.13954	0.711817	0.827962	0.664577	0.598385	0.533042	0.724089	1.02807	0.971934	1.1387	0.861301	0.230866	0.220423	0.866553	0.93985
histidine	1.07115	0.928846	1.05466	0.94534	0.970112	1.02989	0.813312	0.890715	0.828049	0.657553	0.947634	1.23803	0.916626	1.08337	1.07539	0.924614	1.43835	1.0345	1.98351	1.55094
4-Hydroxyphenylacetate	1.01244	0.987556	1.23713	0.762868	1.03553	0.964474	1.38577	1.24581	1.12827	1.18915	1.06048	1.07452	0.887486	1.11251	0.995693	1.00431	0.82537	0.706985	1.04592	0.85673
hydroxyproline	1.15452	0.84548	1.16735	0.832648	0.95032	1.04968	0.517912	0.491301	0.52778	0.520862	0.735477	0.983429	0.934983	1.06502	1.04856	0.951442	1.10026	0.878729	1.36519	1.06836
IDP	0.824656	1.17534	0.96837	1.03163	1.01698	0.983016	1.06072	1.20981	0.564596	0.646958	1.24642	1.3274	1.04683	0.953172	1.10462	0.895383	0.640098	0.862849	0.926732	0.805874
Imidazoleacetic acid	0.869454	1.13055	1.38591	0.614094	1.33465	0.665352	0.825574	0.331321	1.2744	0.850554	1.89024	1.88569	0.797838	1.20216	0.791	1.209	1.2858	1.11193	1.66595	1.45733
IMP	1.08131	0.918694	0.98329	1.01671	0.983465	1.01654	0.795736	0.634816	0.767107	0.848812	1.0571	1.25924	0.942422	1.05758	1.07109	0.92891	0.649318	0.781173	0.734482	0.537133
indole	1.27255	0.72745	1.24371	0.756286	0.945917	1.05408	0.62098	0.545512	0.677171	0.504848	1.17847	1.39886	0.515534	1.48447	1.04646	0.953538	0.499469	0.70786	1.27902	1.22987
inosine	0.942994	1.05701	1.30079	0.69921	1.09482	0.905175	1.06239	0.974605	0.828758	0.724934	1.94696	1.74845	1.28619	0.713806	1.38627	0.613726	0.699717	1.36993	1.25505	0.842193
isocitrate	0.825838	1.17416	0.955041	1.04496	1.33091	0.669092	1.5476	1.56672	1.00282	1.14523	1.13632	1.12745	0.991285	1.00871	1.08451	0.915492	0.844183	0.788722	1.24118	0.72309
Kynurenic acid	0.966254	1.03375	1.07622	0.923778	0.822393	1.17761	0.895821	0.963153	1.07301	1.08483	0.0576369	0.153587	0.995147	1.00485	1.15517	0.844832	0.963512	1.25924	1.04434	0.822204
Argininosuccinic acid	1.06551	0.934488	1.11724	0.882756	0.896664	1.10334	0.801947	0.906438	0.59711	0.588086	0.524491	0.736311	1.09655	0.903449	0.975025	1.02497	0.833288	0.375944	1.99508	0.404803
lactate	0.81486	1.18514	1.00073	0.999265	0.928733	1.07127	0.97723	0.863667	0.92548	0.673973	0.985751	0.797778	1.17223	0.82777	0.96304	1.03696	1.077	1.10328	1.58846	1.84843
leucine	0.995205	1.0048	1.04551	0.954491	0.994106	1.00589	0.937806	0.855257	1.03224	0.960618	1.14644	1.28189	0.920401	1.0796	1.07356	0.926443	0.815365	0.551781	1.68971	1.40873
lysine	0.944624	1.05538	1.11595	0.884045	0.746866	1.25313	0.916034	0.825635	0.860122	0.620847	1.10203	1.78817	0.765624	1.23438	1.17877	0.821227	0.302114	0.312766	2.58553	1.94434
L-Malic acid	0.843669	1.15633	0.902281	1.09772	0.909461	1.09054	1.06315	1.12461	0.877363	0.765693	0.89071	1.05814	0.862681	1.13732	1.06343	0.936569	0.410521	0.486609	0.785261	0.645759
Maleic acid	0.996516	1.00348	0.992694	1.00731	0.977218	1.02278	1.07999	1.17637	0.889016	0.727357	0.887586	1.1103	1.02241	0.977595	1.11335	0.886652	0.488572	0.468967	0.841404	0.74366
methionine	1.11457	0.88543	1.07642	0.923581	1.02746	0.972539	0.812488	0.824359	0.792331	0.789446	0.925112	1.12824	0.861323	1.13868	1.02929	0.97071	0.927146	0.742207	1.86749	1.45043
Methionine sulfoxide	0.936247	1.06375	1.10385	0.896152	0.99424	1.00576	0.824293	0.721974	0.878499	0.559247	1.21007	1.27424	0.831644	1.16836	0.882049	1.11795	0.667647	0.6677	1.06231	0.998231
Methylcysteine	1.00761	0.992392	1.12021	0.87979	1.02661	0.973387	0.670946	0.82044	0.893735	0.745525	1.37864	1.53995	1.06066	0.939341	1.0981	0.901898	1.45124	1.16938	2.1333	1.48116
Methylmalonic acid	0.876774	1.12323	0.881323	1.11868	1.01195	0.988053	1.03869	1.08174	0.931143	0.816529	1.01967	1.63008	0.894218	1.10578	1.05884	0.941157	1.04901	0.690234	1.36495	1.29554
1-Methylnicotinamide	0.375941	1.62406	0.800632	1.19937	0.874864	1.12514	2.50804	2.86857	2.68443	3.26828	1.32012	2.28143	0.738917	1.26108	0.945321	1.05468	2.52182	2.05218	1.33934	0.79086
N-acetyl-glucosamine-1-phosphate	0.760077	1.23992	1.44075	0.559247	0.863376	1.13662	1.43197	1.19739	0.611766	0.791196	0.983235	1.53825	1.09442	0.90558	1.07078	0.929216	0.716256	1.29118	1.3541	1.14779
N-acetyl-glutamate	1.15111	0.848887	0.964758	1.03524	0.843199	1.1568	0.691155	0.754176	0.977296	1.00505	1.063	0.914062	0.631721	1.36828	0.594049	1.40595	0.985966	0.879689	1.85021	0.822933
N-Acetyl-L-alanine	0.915117	1.08488	0.971356	1.02864	0.948217	1.05178	0.617259	0.792536	0.622838	0.552339	0.692122	0.679403	1.04297	0.957025	1.04504	0.954958	0.764445	0.648374	0.890801	0.791238
N-carbamoyl-L-aspartate	0.837899	1.1621	1.09372	0.906282	0.924203	1.0758	1.03057	0.739988	0.912213	0.76738	0.878895	0.809568	0.960829	1.03917	1.08425	0.915748	0.685554	0.796031	0.872089	0.684336
N6-Acetyl-L-lysine	1.20748	0.792524	0.795821	1.20418	0.727529	1.27247	1.13506	0.532181	0.365586	0.677032	1.08066	1.95795	0.871689	1.12831	1.18208	0.817919	0.421922	0.277413	2.33681	2.8834
NAD	1.14143	0.858571	1.07076	0.929243	1.02329	0.976707	0.878037	0.98539	0.939783	1.0592	1.13613	1.27943	1.04641	0.953591	0.934105	1.06589	0.573381	0.652358	1.17357	1.06013
NADH	1.03682	0.963178	0.967937	1.03206	0.973734	1.02627	1.00265	1.022	0.889444	0.901785	0.667666	1.02951	1.02917	0.970831	1.06977	0.930226	0.805343	0.296743	0.72618	0.484214
NADP	1.31198	0.688022	0.960062	1.03994	0.991751	1.00825	0.702424	1.00616	1.15556	1.22381	1.00082	1.27448	0.858797	1.1412	1.0617	0.938302	0.456839	1.27477	1.29909	1.12859
Ng,NG-dimethyl-L-arginine	0.64551	1.35449	1.01186	0.988136	0.795746	1.20425	0.681097	0.463282	0.669088	0.533141	1.25029	2.0418	1.00772	0.992277	0.88094	1.11906	0.282403	0.256979	2.61345	1.82082
nicotinamide	0.747339	1.25266	1.22606	0.773944	1.05576	0.944242	1.12932	0.899227	1.02839	0.67742	1.42573	1.62774	0.981998	1.018	1.20068	0.799324	1.43682	0.963301	2.46043	1.98396
Nicotinamide riboside	1.18476	0.815238	0.79992	1.20008	0.904128	1.09587	0.357161	0.585286	2.40141	1.9118	1.14578	1.53016	0.583029	1.41697	1.19531	0.804693	0.598761	0.948126	4.46521	2.47742
nicotinate	0.72164	1.27836	1.11185	0.888151	0.975444	1.02456	1.32988	1.2281	1.18826	1.05062	1.11387	1.51441	0.997118	1.00288	0.325747	1.67425	0.0197738	0.888399	2.55661	1.93525
ornithine	0.895866	1.10413	1.21938	0.780619	0.702894	1.29711	0.830052	0.915252	1.0068	0.824418	1.10634	1.54611	0.886601	1.1134	1.18169	0.818314	0.573133	0.424778	2.19038	1.73585
orotate	0.941481	1.05852	1.04419	0.955805	0.887006	1.11299	1.38178	1.46528	1.46671	1.40599	1.55307	1.61339	1.00416	0.99584	1.14299	0.85701	0.674989	0.638492	0.92031	1.32589
oxaloacetate	0.789502	1.2105	0.867238	1.13276	0.902745	1.09726	1.55404	1.53142	0.963764	0.815205	1.54192	1.6549	0.783285	1.21672	0.915446	1.08455	0.883722	0.662672	1.48477	1.55473
4-Hydroxybenzoate	0.901389	1.09861	0.992183	1.00782	0.977512	1.02249	1.1256	1.23084	1.2846	1.44494	1.42745	1.60664	0.996072	1.00393	1.03617	0.963835	1.47517	0.918887	1.92983	2.02823
pantothenate	0.800691	1.19931	0.930063	1.06994	1.07231	0.927692	0.849753	1.12023	0.849495	0.841437	1.07325	0.890835	0.868617	1.13138	0.970306	1.02969	0.668118	0.446979	1.04452	1.16993
phenylalanine	1.16098	0.839024	1.12285	0.877153	1.00046	0.99954	0.729695	0.638745	0.791559	0.665473	1.10067	1.2103	1.02289	0.977114	1.15205	0.847953	1.38376	0.925656	2.07591	1.76518
Phenylpropiolic acid	0.890205	1.1098	1.04969	0.950314	0.86461	1.13539	0.720939	0.786096	0.798568	0.825358	0.780354	0.885943	0.934003	1.066	1.02564	0.974356	1.28515	0.868045	1.63733	1.27816
Phosphocreatine	1.08258	0.91742	1.04379	0.95621	0.974379	1.02562	0.66273	0.801613	0.815706	0.646917	0.929435	0.867055	1.13159	0.868415	1.0004	0.999605	0.683662	0.646226	1.1973	0.549986
phosphoenolpyruvate	0.830327	1.16967	0.920099	1.0799	0.970836	1.02916	1.14028	1.07517	1.09304	0.898011	1.12439	1.43423	1.10298	0.89702	1.04106	0.958941	0.623092	0.625873	0.509489	0.483096
Phosphorylcholine	1.05796	0.942036	1.1389	0.8611	0.911018	1.08898	0.758361	0.765292	0.660981	0.587661	0.992009	1.14716	0.978849	1.02115	1.09195	0.908052	0.969994	1.00374	0.919123	0.748585
proline	1.03331	0.966686	1.05687	0.943126	0.941033	1.05897	0.663319	0.659781	0.808585	0.671012	1.06932	1.10726	0.827595	1.1724	1.0842	0.915801	1.22422	0.978136	1.35464	1.05019
purine	1.271	0.728999	1.3431	0.656896	1.02145	0.978546	0.696387	0.549765	0.728999	0.660566	1.10719	1.21604	0.937919	1.06208	1.05496	0.945045	1.24654	1.1656	1.73869	1.14823
pyridoxine	0.924301	1.0757	1.09825	0.901754	1.03454	0.965458	0.905589	0.954538	0.97962	0.817561	1.35599	1.53319	0.860387	1.13961	1.10592	0.89408	1.31883	0.832994	2.19359	1.625
Pyroglutamic acid	0.910089	1.08991	0.951952	1.04805	0.979287	1.02071	0.960875	1.09042	1.07578	0.884193	1.18813	1.38733	0.944356	1.05564	1.13321	0.866794	1.13448	0.940927	2.23978	1.60818
Pyrophosphate	1.78195	0.21805	0.988498	1.0115	1.66371	0.336293	1.25766	0.242711	1.15241	1.21643	2.10819	2.32165	1.02442	0.975585	0.972862	1.02714	0.909073	1.01544	0.877042	0.856488
D-Ribose 5-phosphate	0.929368	1.07063	0.934914	1.06509	1.0322	0.967796	1.32636	1.31844	0.803054	0.928527	1.08162	1.33109	1.06365	0.936352	1.04735	0.952651	1.12461	1.09256	1.24377	0.748401
S-adenosyl-L-homocysteine	0.981957	1.01804	0.907815	1.09218	0.781986	1.21801	0.988985	0.969454	0.575906	0.656289	0.499432	0.773571	1.12792	0.872085	0.866637	1.13336	0.59361	0.685883	0.910086	0.616894
S-Adenosyl-L-methionine	1.07433	0.925667	1.15106	0.848943	1.08439	0.915608	0.772684	0.785861	0.749169	0.719751	1.30465	1.26728	1.34253	0.657472	0.935818	1.06418	0.384249	0.513334	0.921133	0.664836
sarcosine	1.1491	0.850899	1.20016	0.799836	0.97678	1.02322	0.492001	0.533409	0.438209	0.37346	0.691708	0.659926	0.954041	1.04596	1.04185	0.958147	0.991617	0.786293	0.948308	0.828285
serine	1.17784	0.822159	1.12214	0.877858	1.04277	0.957229	0.608042	0.67713	0.6675	0.705832	0.873948	0.940515	0.976511	1.02349	1.05569	0.944314	1.53849	0.828124	1.33436	1.04026
Glycerol 3-phosphate	0.990625	1.00938	1.0418	0.958201	0.936123	1.06388	0.804652	1.08064	0.781645	0.660133	0.804917	0.845186	0.993258	1.00674	1.10212	0.897877	0.429114	0.508967	1.08538	0.779231
succinate	0.893159	1.10684	1.04458	0.955423	0.998867	1.00113	1.0178	1.16384	0.949438	0.723743	1.12734	1.43981	0.922126	1.07787	1.05661	0.943387	1.02363	0.729134	1.32696	1.15594
taurine	0.889409	1.11059	0.993251	1.00675	1.03998	0.960022	2.09423	2.25143	2.07223	1.8079	2.87929	2.23956	1.00794	0.99206	0.969242	1.03076	2.16726	2.3304	3.29125	2.64226
threonine	1.14674	0.853264	1.11026	0.889735	0.971831	1.02817	0.593081	0.59747	0.760776	0.723842	0.939859	0.90277	0.920382	1.07962	1.06667	0.933331	1.54078	0.959836	1.46586	1.32151
tryptophan	1.33326	0.666742	1.22296	0.777037	0.984272	1.01573	0.646876	0.569019	0.742822	0.593651	1.35647	1.22952	0.912571	1.08743	1.13057	0.869435	1.03661	0.549911	1.81466	1.51695
tyrosine	1.01026	0.989741	1.11372	0.886283	0.986423	1.01358	0.575134	0.545379	0.795212	0.593391	1.40338	1.5003	0.933652	1.06635	1.1984	0.801599	1.47453	1.16371	2.78086	1.83189
UDP-glucose	0.939403	1.0606	0.880829	1.11917	1.08621	0.913793	1.02992	0.86836	0.860221	0.934863	0.537996	0.81862	1.00859	0.991413	0.989372	1.01063	0.548454	0.741263	0.775212	0.809306
UDP-glucuronate	0.979883	1.02012	0.95004	1.04996	1.02301	0.976992	1.12513	1.46475	1.3436	1.16413	0.946498	0.983324	1.07503	0.924967	0.858195	1.14181	0.800761	1.06182	1.48455	0.867304
UDP-N-acetylglucosamine	1.13728	0.862723	0.965588	1.03441	0.959068	1.04093	0.767323	0.769608	0.778685	0.694283	0.669053	0.879339	1.13366	0.866336	0.934956	1.06504	0.586885	0.823921	0.812988	0.726022
UDP	1.04109	0.958908	1.00502	0.994977	0.888544	1.11146	0.842994	1.11706	0.789977	0.769085	0.616569	0.761525	1.12293	0.877067	1.07341	0.926594	0.355204	0.46888	0.723795	0.493849
uracil	0.919851	1.08015	1.02129	0.97871	1.09733	0.902671	0.55053	0.560294	0.741325	0.557944	0.514337	0.918846	0.895127	1.10487	1.19363	0.806371	0.906881	0.606781	1.01891	0.987253
Urea	0.952871	1.04713	1.13578	0.864224	1.08055	0.919451	0.825949	0.826634	0.882149	0.878081	1.45331	1.5441	0.975906	1.02409	1.05415	0.945848	1.09853	0.73827	2.40879	2.16252
Uric acid	0.884914	1.11509	1.09036	0.909638	1.07066	0.92934	1.04419	0.961053	0.919981	1.00094	1.39424	1.39918	0.772643	1.22736	1.02822	0.971779	1.8698	1.54146	1.73695	2.18871
UTP	0.964655	1.03535	0.967118	1.03288	1.00107	0.998933	0.868083	1.03526	0.833361	0.911383	0.932649	1.21977	1.123	0.876998	1.08094	0.919065	0.458354	0.619665	0.588113	0.527944
valine	1.06883	0.931172	1.12759	0.872414	0.992368	1.00763	0.882714	0.945482	0.900088	0.702038	1.35046	1.53671	0.920788	1.07921	1.0658	0.934196	1.287	0.963648	2.47215	1.59552
xanthine	0.951197	1.0488	1.12003	0.879966	0.942156	1.05784	0.92087	1.01715	0.928341	1.02131	1.66531	1.67168	0.83679	1.16321	1.26969	0.73031	0.997849	0.661572	2.54435	1.92442
xanthosine	1.09098	0.909024	1.02408	0.975918	1.06841	0.93159	0.885971	1.26757	0.910023	0.954885	1.7713	1.5871	1.19821	0.801786	1.45013	0.54987	1.36081	1.10357	1.74043	1.93012
Xanthurenic acid	1.07712	0.922876	0.97067	1.02933	1.2161	0.783897	1.44327	1.52585	1.13505	1.24848	0.721525	0.479637	0.961257	1.03874	1.1006	0.899398	1.23632	0.909166	1.50451	1.24416

## Sheet: All_metabolites
Sample	Set1_48N_A	Set1_48N_B	Set2_48N_A	Set2_48N_B	Set3_48N_A	Set3_48N_B	Set1_48H_A	Set1_48H_B	Set2_48H_A	Set2_48H_B	Set3_48H_A	Set3_48H_B	Set1_3wN_A	Set1_3wN_B	Set2_3wN_A	Set2_3wN_B	Set1_3wH_A	Set1_3wH_B	Set2_3wH_A	Set2_3wH_B
Condition	Normoxia	Normoxia	Normoxia	Normoxia	Normoxia	Normoxia	Hypoxia	Hypoxia	Hypoxia	Hypoxia	Hypoxia	Hypoxia	Normoxia	Normoxia	Normoxia	Normoxia	Hypoxia	Hypoxia	Hypoxia	Hypoxia
1-Methyl-Histidine	1.04695	0.953046	1.00709	0.992914	0.733562	1.26644	0.737537	0.71909	0.831486	0.518547	0.883517	1.72168	0.875778	1.12422	1.10246	0.897545	1.73159	1.06788	1.86493	1.46851
1-Methyladenosine	ND	ND	ND	ND	0.873546	1.12645	ND	ND	ND	ND	2.17312	1.27254	1.19284	0.807165	ND	ND	0.333885	0.404706	ND	ND
1,3-diphopshateglycerate	0.932644	1.06736	0.749614	1.25039	0.971135	1.02887	0.945777	0.965806	1.0497	0.754648	0.690015	1.2361	1.25606	0.743936	0.895846	1.10415	0.536907	0.381838	0.848187	0.52787
2-Aminooctanoic acid	1.23599	0.764005	1.07865	0.921346	0.923655	1.07634	0.694414	0.93566	0.53791	0.268583	0.897558	0.909025	0.988739	1.01126	0.971873	1.02813	1.11803	0.904031	1.42916	0.972947
2-dehydro-D-gluconate	0.862021	1.13798	0.916634	1.08337	ND	ND	1.06679	0.972389	0.745907	0.85289	ND	ND	0.944579	1.05542	1.29735	0.702652	0.758256	1.75805	1.37503	1.18764
2-deoxyglucose-6-phosphate	0.733774	1.26623	1.09868	0.901324	ND	ND	0.935502	0.985746	1.43315	1.09306	ND	ND	0.959215	1.04078	1.00894	0.991065	1.05739	0.795802	1.44501	1.15402
2-Hydroxy-2-methylbutanedioic acid	0.872649	1.12735	0.881387	1.11861	0.666032	1.33397	1.40945	1.38042	0.881943	1.11621	1.41481	1.56693	0.950244	1.04976	0.953061	1.04694	0.829114	0.638397	1.15663	1.11478
2-hydroxygluterate	0.879204	1.1208	0.930826	1.06917	1.02267	0.977326	1.02519	1.04169	1.06112	1.00472	1.03916	1.05083	1.02324	0.976761	0.968616	1.03138	0.96208	1.17237	1.53072	1.20271
2-Isopropylmalic acid	1.03846	0.961538	0.977936	1.02206	0.926313	1.07369	1.00734	1.15598	0.946002	0.967503	1.0947	1.17979	0.87725	1.12275	0.978037	1.02196	0.559661	0.668791	1.21781	1.08136
2-keto-isovalerate	0.981184	1.01882	0.810467	1.18953	1.00707	0.992928	1.12274	1.21093	0.873248	0.731306	0.709376	0.999692	1.04322	0.956784	1.04553	0.954468	0.431761	0.502385	0.761153	0.755912
2-ketohaxanoic acid	0.842626	1.15737	0.738033	1.26197	ND	ND	0.948478	1.05732	0.864807	0.76656	ND	ND	1.01934	0.980657	0.900416	1.09958	0.800736	1.28262	1.15412	1.09217
2-oxo-4-methylthiobutanoate	0.891854	1.10815	0.935993	1.06401	ND	ND	0.580319	0.504866	0.687898	0.869861	ND	ND	ND	ND	1.28111	0.718889	ND	ND	0.761145	0.86281
2-oxobutanoate	1.015	0.984997	1.01442	0.985575	1.06728	0.93272	1.16155	1.19434	0.834068	1.03092	1.73017	1.16281	0.982191	1.01781	0.974978	1.02502	0.839589	0.727722	1.02785	1.16529
2,3-dihydroxybenzoic acid	0.445146	1.55485	1.12002	0.87998	0.685073	1.31493	1.14671	2.0768	1.59868	1.91767	0.772361	2.09862	0.852171	1.14783	1.26586	0.734138	0.386325	0.436318	1.059	0.551181
2,3-Diphosphoglyceric acid	0.819763	1.18024	1.0715	0.928502	0.874787	1.12521	0.985259	1.03373	0.413448	0.768016	0.753337	1.10119	0.617618	1.38238	1.10777	0.892225	0.275167	0.430319	1.15916	0.635021
3-hydroxybuterate	0.570753	1.42925	ND	ND	ND	ND	0.60574	0.0547314	ND	ND	ND	ND	ND	ND	1.1911	0.808903	ND	ND	1.2829	1.84286
3-methylphenylacetic acid	ND	ND	ND	ND	ND	ND	ND	ND	ND	ND	ND	ND	0.981435	1.01856	0.70029	1.29971	0.69364	0.707987	0.594991	1.54497
3-phospho-serine	0.503819	1.49618	1.00539	0.994615	0.957619	1.04238	0.354665	0.93564	1.37396	1.518	1.05785	1.23679	1.06228	0.937721	1.1642	0.8358	0.274803	0.451156	0.742464	1.05327
3-phosphoglycerate	0.940105	1.0599	1.02545	0.974549	0.969873	1.03013	1.15602	1.15809	1.04858	1.06993	0.953952	1.05986	0.892607	1.10739	0.876578	1.12342	0.559337	0.742758	1.10829	0.852427
4-aminobutyrate	1.09678	0.90322	1.14492	0.855077	1.0537	0.9463	0.768189	0.800658	0.43656	0.598313	0.895312	0.812751	1.22727	0.772733	1.05496	0.945041	0.582974	0.588574	0.406711	0.406663
4-phosphopantothenate	0.655329	1.34467	0.796756	1.20324	0.960197	1.0398	0.695555	0.885521	1.10548	0	1.17995	0.407282	0.97239	1.02761	ND	ND	0.412784	0.273389	ND	ND
4-Pyridoxic acid	1.29272	0.707283	1.28757	0.71243	1.39518	0.604819	1.01833	0.888687	1.53396	1.45705	1.8713	1.99233	ND	ND	0.776534	1.22347	ND	ND	0.911935	1.54244
5-methoxytryptophan	ND	ND	ND	ND	0.488143	1.51186	ND	ND	ND	ND	1.36582	1.2528	ND	ND	ND	ND	ND	ND	ND	ND
5-methyl-THF	0.816386	1.18361	ND	ND	1.05283	0.947168	0.556636	0.508465	ND	ND	0.773579	1.40981	ND	ND	ND	ND	ND	ND	ND	ND
5-phosphoribosyl-1-pyrophosphate	1.10474	0.895262	0.712625	1.28737	1.04638	0.953618	0.851768	0.970253	0.403679	0.383965	0.991078	1.00717	0.614888	1.38511	1.3479	0.652104	3.57905	3.41232	1.10601	1.13926
6-phospho-D-gluconate	0.954649	1.04535	0.972422	1.02758	0.959424	1.04058	1.23898	1.06271	0.734678	0.817315	1.10544	0.797252	0.904462	1.09554	0.973741	1.02626	0.504401	0.879614	1.2131	1.24496
7-methylguanosine	1.39792	0.602075	1.358	0.642001	0.771649	1.22835	0.106559	0.923316	0.111961	1.19634	1.55594	3.79065	ND	ND	1.15476	0.845241	ND	ND	2.34476	3.12888
a-ketoglutarate	0.960555	1.03944	0.989766	1.01023	0.738214	1.26179	0.724198	0.797839	0.861063	0.843775	0.582897	0.946223	0.964519	1.03548	1.19787	0.802135	1.18315	0.952761	1.70469	1.23093
acetoacetate	0.901478	1.09852	1.13132	0.868677	0.697662	1.30234	1.18512	1.30846	1.24572	0.997952	1.07052	1.12202	1.08154	0.918465	0.858841	1.14116	0.640896	1.0615	1.14047	1.17179
acetoacetyl-CoA-posi	1.00282	0.997177	1.11232	0.887679	ND	ND	0.979661	0.660743	1.51109	1.15713	ND	ND	ND	ND	ND	ND	ND	ND	ND	ND
acetyl-CoA-posi	1.51024	0.489758	1.28723	0.712766	1.41745	0.58255	0.724263	0.577393	1.78548	1.38628	5.95374	3.96604	0.877446	1.12255	1.23454	0.765462	1.17952	0.848565	1.19838	0.853769
Acetylcarnitine DL	0.99717	1.00283	1.03455	0.965445	0.941758	1.05824	0.871213	1.13777	1.21365	1.06775	1.29673	1.18808	0.84682	1.15318	0.960395	1.0396	0.852306	1.00075	1.35744	1.2404
acetylphosphate	0.830115	1.16989	0.989371	1.01063	0.862536	1.13746	1.36504	0.896715	1.24816	1.27313	1.24633	1.14219	1.05389	0.946114	0.890006	1.10999	1.26927	1.42832	0.439302	0.701911
aconitate	0.878312	1.12169	1.01278	0.987219	1.04551	0.954486	1.37963	1.62802	1.37123	1.18348	1.27408	1.43319	0.810971	1.18903	1.1683	0.831698	0.874684	0.880192	0.970808	1.05961
adenine	1.00761	0.992392	1.12021	0.87979	1.05424	0.945762	0.670946	0.82044	0.893735	0.745525	1.44853	1.66994	1.17979	0.820209	1.17891	0.821092	1.15702	1.13172	2.07412	1.38739
adenosine	0.86536	1.13464	ND	ND	1.1628	0.837195	1.42747	0.909556	ND	ND	3.22234	6.38337	ND	ND	ND	ND	ND	ND	ND	ND
adenosine 5-phosphosulfate	1.25828	0.741716	1.09174	0.908259	0.944515	1.05549	0.805682	0.86893	0.94956	0.98711	1.1596	1.0575	1.16817	0.831826	1.1168	0.883202	0.727893	0.794946	1.2477	0.727423
Adenylosuccinate	0.96124	1.03876	1.08703	0.912968	0.969959	1.03004	4.97945	6.07072	5.93746	3.71989	1.23569	1.68997	0.717931	1.28207	ND	ND	1.00753	1.42732	ND	ND
ADP-nega	0.974451	1.02555	0.938712	1.06129	1.00113	0.998872	0.890594	1.23248	0.800895	0.806416	1.15995	1.32417	1.03847	0.961533	1.03803	0.961969	0.437126	0.702921	0.90174	0.746312
alanine	1.14264	0.857364	1.11326	0.886743	0.984071	1.01593	0.504507	0.475103	0.492672	0.484448	0.685541	0.669475	1.00493	0.995065	1.02278	0.977219	0.920342	0.816512	1.14381	0.801465
allantoate	0.883835	1.11617	1.05952	0.940477	0.959522	1.04048	1.01072	1.00247	0.929904	0.81789	0.464668	0.898211	0.871008	1.12899	1.07218	0.927823	0.704156	0.816642	0.831364	0.72674
allantoin	1.18452	0.815482	1.05268	0.947322	1.38838	0.61162	1.06926	1.25332	1.17042	1.21104	2.06547	1.59718	1.07493	0.925072	1.22409	0.775915	1.0821	0.727852	2.72739	1.57667
Aminoadipic acid	0.979548	1.02045	1.08046	0.919545	1.02855	0.971445	1.29048	1.0701	0.900375	0.894921	0.578577	0.831206	0.998081	1.00192	1.14922	0.850782	0.04305	0.824057	0.865706	0.800961
aminoimidazole carboxamide ribonucleotide	ND	ND	ND	ND	0.82511	1.17489	ND	ND	ND	ND	0.993572	1.45614	ND	ND	ND	ND	ND	ND	ND	ND
AMP	1.14313	0.856871	1.04001	0.95999	0.975948	1.02405	0.930859	0.713721	0.859415	0.800204	1.07464	1.20516	1.00186	0.99814	0.996871	1.00313	0.631547	0.717727	0.847477	0.731758
anthranilate	0.888537	1.11146	1.1904	0.809599	ND	ND	0.818863	1.09695	1.5142	2.19695	ND	ND	ND	ND	1.23787	0.762132	ND	ND	1.84011	3.43343
arginine	0.963303	1.0367	1.08341	0.916588	0.767169	1.23283	0.831111	0.589205	0.859435	0.664188	1.30465	1.84347	0.951463	1.04854	1.1125	0.887497	0.466508	0.422881	1.98609	1.58353
Ascorbic acid	0.859217	1.14078	1.0686	0.931397	0.790475	1.20953	0.85414	1.08226	1.05367	0.779576	1.40374	1.84995	0.611573	1.38843	1.08207	0.917935	1.35597	0.716199	2.3286	0.691231
asparagine	1.08917	0.910831	1.20328	0.796724	0.891805	1.10819	0.659726	0.560912	0.617569	0.589415	0.728903	0.918752	0.969019	1.03098	1.05802	0.941979	1.20358	0.84279	1.5741	1.15856
aspartate	0.99054	1.00946	1.05133	0.948675	0.981947	1.01805	0.852556	0.793967	0.893729	1.02586	0.696663	0.789636	0.953077	1.04692	0.984776	1.01522	0.608231	0.577906	0.68365	0.591679
ATP-nega	1.16375	0.836252	1.04966	0.950342	0.999161	1.00084	0.940193	0.984376	0.914079	0.994655	1.33466	1.51321	1.10369	0.896306	1.08396	0.916041	0.677567	0.827038	0.794204	0.692541
Atrolactic acid	0.926132	1.07387	0.950501	1.0495	ND	ND	1.257	1.25809	1.11449	0.948059	ND	ND	0.931805	1.0682	1.15434	0.845658	0.870214	0.803685	1.76489	1.24128
betaine	0.983529	1.01647	1.16674	0.833263	0.998046	1.00195	0.77231	0.694916	1.13878	1.03626	1.12492	1.17182	1.00203	0.997971	1.0532	0.946798	1.46097	1.42739	1.4178	1.62259
betaine aldehyde	1.43418	0.565824	1.22292	0.777077	0.979361	1.02064	0.681244	0.400719	0.704565	0.154734	0.85243	0.808547	1.12291	0.877087	1.08078	0.919224	1.10307	0.695627	1.04341	0.575285
biotin	1.00928	0.990722	1.36063	0.639371	1.29553	0.704467	1.25522	0.584597	1.20966	0.593928	1.34049	1.11772	1.05237	0.947632	0.960591	1.03941	0.849776	0.439205	2.07198	1.66849
Carbamoyl phosphate	0.954396	1.0456	0.95372	1.04628	0.727535	1.27246	1.15873	1.46423	1.43179	1.14459	1.2344	1.53448	1.00178	0.998224	1.05689	0.943108	3.00794	3.37074	2.76007	2.2764
carnitine	1.23331	0.766686	1.09363	0.906366	1.04486	0.955144	0.6154	0.63296	0.457105	0.383245	0.822747	0.742855	0.958262	1.04174	1.06733	0.932669	0.947635	0.951697	1.31428	1.05618
CDP-choline	0.865399	1.1346	0.698286	1.30171	ND	ND	1.47764	1.81252	0.749288	0.947377	ND	ND	1.33334	0.666663	1.02914	0.970865	0.595323	0.264533	1.23517	2.11094
CDP-ethanolamine	0.953243	1.04676	ND	ND	1.02825	0.971751	1.49822	1.49378	ND	ND	1.58963	1.58981	0.895142	1.10486	ND	ND	1.15939	1.58102	ND	ND
CDP-nega	0.687702	1.3123	1.22242	0.777585	1.16928	0.830721	1.70191	1.19396	1.05215	1.27672	1.32797	0.801854	1.0553	0.944698	0.865397	1.1346	0.188338	0.527167	0.289914	1.0076
cholesterol	1.83259	0.167413	1.39522	0.604777	0.98779	1.01221	0.271502	0.116799	0.935736	1.23238	1.17449	1.20549	1.80815	0.191853	1.32316	0.676842	1.55338	0.248641	1.06753	0.99632
cholesteryl sulfate	1.96401	0.0359937	1.67507	0.324932	ND	ND	0.0588931	0.0430225	0.51185	0.985282	ND	ND	0.816775	1.18322	1.26721	0.732786	0.936775	0.880416	0.964656	0.837944
choline	ND	ND	1.17076	0.829243	ND	ND	ND	ND	1.2194	1.06517	ND	ND	0.959127	1.04087	0.107376	1.89262	0.422275	0.464732	1.2658	1.59361
Citraconic acid/itaconic acid	0.90462	1.09538	0.967269	1.03273	0.785906	1.21409	0.989896	0.965009	1.07207	0.915327	1.32579	1.35999	0.943074	1.05693	1.05887	0.941126	1.29088	0.90258	1.10697	1.05376
citrate	0.957835	1.04216	0.881752	1.11825	0.789657	1.21034	1.16947	1.29272	1.07341	0.874862	0.900105	0.864578	1.1635	0.836499	1.20489	0.795107	0.936156	0.721802	1.49335	0.954484
citrate-isocitrate	0.962313	1.03769	0.917774	1.08223	0.770688	1.22931	1.0673	1.23884	1.37285	0.917392	0.935297	0.92879	1.06256	0.937435	0.892179	1.10782	0.964314	0.696333	1.25653	1.0182
citrulline	1.0283	0.971696	1.10519	0.89481	0.970144	1.02986	0.820203	0.775508	0.87135	0.746505	1.1447	1.36465	0.936662	1.06334	1.0722	0.927799	1.31705	0.959216	2.01722	1.76705
CMP	1.03786	0.962141	1.35929	0.640708	1.465	0.534996	0.927573	0.94043	0.720699	1.10799	0.728941	1.78999	1.1415	0.858497	1.08962	0.910376	0.842789	1.13784	1.01415	1.02487
coenzyme A-posi	1.18777	0.812232	1.12542	0.874579	1.03748	0.962525	0.399938	0.417797	0.494971	0.63371	0.613481	0.618596	0.926082	1.07392	1.2472	0.752801	0.481439	0.571914	0.489796	0.625487
creatine	1.04897	0.951034	1.10115	0.898845	0.967358	1.03264	0.571608	0.605536	0.539147	0.495587	0.710662	0.651815	0.98715	1.01285	0.992458	1.00754	1.01651	0.980365	0.918714	0.693201
Creatinine	1.19995	0.800053	1.03661	0.963388	1.00356	0.996436	0.539288	0.521502	0.525468	0.487805	0.905105	0.473978	0.992549	1.00745	1.05239	0.947612	1.07452	0.895311	0.673802	0.660962
CTP-nega	0.979097	1.0209	0.942783	1.05722	0.952672	1.04733	0.784721	0.949126	0.898517	1.033	0.921937	1.12282	1.07818	0.921823	0.972969	1.02703	0.408802	0.625152	0.672144	0.481291
cyclic-AMP	1.05989	0.940111	0.967449	1.03255	0.843983	1.15602	1.45186	1.60336	1.28777	1.43494	1.06729	1.14223	ND	ND	0.994519	1.00548	ND	ND	0.95131	0.668048
cystathionine	1.16936	0.830637	1.01482	0.985177	1.03812	0.961881	0.410635	0.444587	0.361987	0.401371	0.457841	0.579907	1.10772	0.892281	0.934916	1.06508	0.601087	0.532887	0.360307	0.524647
cysteine	1.18382	0.816179	1.39442	0.605576	1.07614	0.923862	1.17472	1.24647	0.912933	1.0143	1.23186	1.76071	0.773616	1.22638	ND	ND	1.87924	2.11055	ND	ND
cytidine	0.932744	1.06726	1.06058	0.939422	0.973951	1.02605	0.724714	0.704795	0.915124	0.687704	1.22074	1.12994	ND	ND	ND	ND	ND	ND	ND	ND
cytosine	1.16065	0.839354	1.19018	0.809821	0.892864	1.10714	0.657287	0.73904	0.871624	0.64602	1.08418	1.11869	0.98374	1.01626	1.05518	0.94482	1.29989	1.0446	2.4678	2.46763
D-erythrose-4-phosphate	0.864476	1.13552	0.770597	1.2294	1.02308	0.976919	0.873004	0.815226	1.3546	1.22546	0.962488	1.30272	0.926828	1.07317	1.10053	0.899468	1.10112	1.20886	1.62556	1.39261
D-glucarate	0.650462	1.34954	0.945206	1.05479	ND	ND	0.984867	1.05031	0.993815	0.887712	ND	ND	1.17462	0.825382	ND	ND	1.67598	1.13035	ND	ND
D-gluconate	0.872614	1.12739	0.965902	1.0341	0.954389	1.04561	1.19311	0.745385	0.68417	0.766771	0.743847	1.13074	0.763687	1.23631	1.1	0.899999	1.10132	1.35675	1.67042	1.09221
D-glucono-?-lactone-6-phosphate	0.925944	1.07406	0.904696	1.0953	0.836967	1.16303	2.02004	1.43035	0.995182	0.742158	0.766413	1.81173	0.7341	1.2659	ND	ND	1.44834	1.47684	ND	ND
D-glucosamine-1-phosphate	0.52736	1.47264	0.889041	1.11096	0.879033	1.12097	1.82757	1.7268	0.551881	1.14447	0.899211	1.6883	1.143	0.857	ND	ND	3.11879	1.62143	ND	ND
D-glucosamine-6-phosphate	ND	ND	ND	ND	1.2094	0.7906	ND	ND	ND	ND	0.998449	1.00583	ND	ND	ND	ND	ND	ND	ND	ND
D-glyceraldehdye-3-phosphate	0.976767	1.02323	1.00496	0.99504	0.860783	1.13922	1.67423	1.55376	0.936929	1.11929	0.967021	1.4568	1.06179	0.938207	0.989431	1.01057	1.02027	1.25054	0.927714	0.818025
D-sedoheptulose-1-7-phosphate	0.958111	1.04189	1.01878	0.981225	0.823087	1.17691	1.1478	1.44829	0.790353	0.81395	1.19877	1.33208	0.883008	1.11699	1.13259	0.867409	1.03761	1.06478	1.34924	0.898313
dAMP	1.02072	0.979284	1.00853	0.991472	0.94474	1.05526	0.996899	0.915768	0.843426	1.16891	1.17369	1.28357	0.99292	1.00708	1.28044	0.719564	0.43364	1.22299	0.563496	0.588195
dATP-nega	1.22732	0.772681	1.00071	0.999289	1.09553	0.904468	0.999772	0.848728	0.831804	1.02261	1.39789	1.53925	1.04291	0.957089	1.32787	0.67213	0.55337	0.685776	0.911865	0.976413
dCDP-nega	1.23187	0.768128	0.844844	1.15516	ND	ND	0.951297	0.861107	1.49744	1.08395	ND	ND	1.14212	0.857879	ND	ND	0.935064	1.13607	ND	ND
dCMP	ND	ND	ND	ND	0.940591	1.05941	ND	ND	ND	ND	1.37759	1.31922	1.06248	0.937525	ND	ND	0.749045	0.819137	ND	ND
dCTP-nega	0.963472	1.03653	0.870751	1.12925	1.00606	0.993945	0.780173	1.04495	0.904312	0.960053	0.934855	1.33191	1.10231	0.89769	1.09639	0.903612	0.558391	0.644441	0.707052	0.511947
deoxyadenosine	ND	ND	ND	ND	1.16989	0.830112	ND	ND	ND	ND	1.1799	1.19776	ND	ND	ND	ND	ND	ND	ND	ND
deoxyguanosine	1.38171	0.618294	1.43545	0.564553	1.1944	0.805605	0.981108	1.10795	1.03126	1.11133	1.63552	1.11613	0.77006	1.22994	0.840004	1.16	0.87909	1.76956	1.71061	1.80989
deoxyinosine	ND	ND	ND	ND	0.96374	1.03626	ND	ND	ND	ND	1.72467	1.44827	ND	ND	1.10776	0.892243	ND	ND	1.29108	1.53003
deoxyribose-phosphate	0.875957	1.12404	0.679634	1.32037	ND	ND	0.720123	0.712129	0.869377	1.03559	ND	ND	1.08847	0.911529	0.796931	1.20307	0.732507	1.03815	0.534509	0.266
dGDP-nega	0.978808	1.02119	0.967403	1.0326	1.00679	0.99321	0.887621	1.19304	0.866014	0.912085	1.13522	1.39414	1.0733	0.926698	1.01792	0.982078	0.52607	0.680583	0.773928	0.618587
dGMP	1.0478	0.952204	0.78431	1.21569	ND	ND	1.1471	1.44603	0.537283	0.62436	ND	ND	ND	ND	ND	ND	ND	ND	ND	ND
dihydroorotate	0.782679	1.21732	1.04522	0.954778	1.01406	0.985936	1.43204	1.75562	1.36244	1.31929	0.841755	0.810278	0.939248	1.06075	1.08278	0.917223	0.924084	0.467899	1.86353	1.05499
dihydroxy-acetone-phosphate	0.861277	1.13872	0.966404	1.0336	0.983384	1.01662	1.62026	1.55114	0.870152	1.15787	1.10149	1.41515	1.07342	0.926581	1.02056	0.979436	0.792201	1.04141	0.792602	0.896136
dimethylglycine	1.22495	0.775051	1.1429	0.857103	ND	ND	0.713544	0.607921	1.04916	0.588196	ND	ND	0.968668	1.03133	1.10118	0.898821	0.357231	0.434015	1.54078	1.77521
DL-Pipecolic acid	1.03302	0.966983	1.11122	0.888784	1.01734	0.98266	0.953071	0.950192	1.02812	1.09924	1.03137	1.28928	0.966295	1.0337	1.09757	0.902431	0.984382	0.992347	1.44465	1.26353
dTDP-nega	0.949898	1.0501	0.865329	1.13467	0.944188	1.05581	1.09268	0.996369	0.734528	0.901215	0.825018	1.20125	0.31892	1.68108	ND	ND	0.703163	1.18625	ND	ND
dTMP	1.17766	0.822338	1.11134	0.888662	0.842162	1.15784	1.23464	0.801873	1.06898	0.567589	0.908168	1.0972	0.797648	1.20235	ND	ND	1.51726	0.986035	ND	ND
dTMP-nega	0.619919	1.38008	1.04857	0.95143	1.05985	0.940145	0.831175	0.897529	0.965185	0.923824	0.856776	0.92709	1.29761	0.702394	ND	ND	2.35345	1.60176	ND	ND
dTTP-nega	1.0088	0.991197	1.03924	0.960762	0.98371	1.01629	1.03607	1.02065	0.916373	0.9432	0.977488	1.28446	0.968314	1.03169	1.0549	0.945101	0.599242	0.696754	0.682919	0.466804
dUMP-nega	0.800144	1.19986	0.948368	1.05163	ND	ND	1.25093	1.5041	1.02934	1.22238	ND	ND	ND	ND	ND	ND	ND	ND	ND	ND
dUTP-nega	1.20291	0.79709	1.12691	0.873086	0.881256	1.11874	0.763092	0.850229	1.15612	0.569153	0.848383	1.64265	1.32667	0.673333	ND	ND	0.600612	2.00292	ND	ND
ethanolamine	0.971788	1.02821	1.39552	0.60448	ND	ND	0.721559	1.36965	0.173225	0.705467	ND	ND	ND	ND	ND	ND	ND	ND	ND	ND
FAD	1.33371	0.666293	1.00002	0.999983	1.02638	0.973624	0.697623	1.21652	0.794868	1.06819	1.43733	1.89771	1.05451	0.945492	0.964226	1.03577	0.793872	1.10979	0.45431	0.289067
Flavone	ND	ND	0.707682	1.29232	1.01452	0.985476	ND	ND	3.65856	0.776514	1.46152	0.47893	0.479384	1.52062	ND	ND	2.16994	0.874884	ND	ND
folate	ND	ND	ND	ND	0.918864	1.08114	ND	ND	ND	ND	1.92537	0.924222	ND	ND	ND	ND	ND	ND	ND	ND
fructose-1,6-bisphosphate	0.776745	1.22326	0.752262	1.24774	0.912014	1.08799	1.42953	1.51525	1.00803	0.895949	0.837326	1.03381	1.01035	0.989652	0.90625	1.09375	0.659354	0.530148	0.665984	0.526023
fructose-6-phosphate	0.954131	1.04587	1.21767	0.782334	0.666167	1.33383	0.898018	1.10128	0.963842	1.24961	2.16888	2.14819	1.01512	0.984875	0.771622	1.22838	0.941346	0.774899	2.49849	1.4915
fumarate	1.00031	0.999691	0.979793	1.02021	0.995551	1.00445	1.08262	1.20956	1.008	0.893391	0.819138	1.06431	0.968322	1.03168	1.08082	0.919176	0.478518	0.545333	0.84448	0.81872
GDP-nega	1.07799	0.922012	0.927528	1.07247	0.981933	1.01807	1.62245	2.16893	1.71459	1.68656	1.38928	1.94027	1.04698	0.953022	1.31425	0.685751	0.526151	0.643908	2.18392	1.78415
Geranyl-PP	0.880765	1.11923	0.806672	1.19333	1.13029	0.869712	1.07679	1.74336	1.37289	1.30837	1.96816	1.14901	1.10752	0.892485	1.07358	0.92642	0.626882	0.653917	0.880256	1.33777
glucono-?-lactone	0.836753	1.16325	ND	ND	ND	ND	1.1193	1.18162	ND	ND	ND	ND	ND	ND	ND	ND	ND	ND	ND	ND
glucosamine	1.66425	0.335753	1.52913	0.470873	ND	ND	0.526936	0	1.1661	0.983359	ND	ND	1.06952	0.930482	1.35106	0.64894	2.16088	0.904967	1.24231	1.1002
glucose-1-phosphate	1.29932	0.70068	0.998488	1.00151	0.885949	1.11405	0.999974	0.8008	0.913279	0.956443	0.67419	0.953884	1.13206	0.867942	1.17641	0.823588	1.04855	0.374519	1.27628	1.26559
glucose-6-phosphate	1.46021	0.539787	1.0711	0.9289	0.605577	1.39442	2.17761	1.76981	1.11764	1.24461	1.59838	1.52614	1.08499	0.915007	1.34033	0.65967	0.835847	0.880882	1.8508	0.911243
glutamate	0.969929	1.03007	0.995266	1.00473	1.00831	0.991693	0.977561	0.976725	1.04147	1.08881	1.00638	1.07065	1.04472	0.955281	0.912698	1.0873	0.77366	0.844853	1.02869	0.897576
glutamine	1.08971	0.910287	1.10323	0.896768	0.976395	1.0236	0.837975	0.741345	0.781345	0.726495	0.840361	1.00634	0.992147	1.00785	1.03199	0.968014	1.15817	0.932953	1.5687	1.12948
glutathione disulfide-nega	0.906393	1.09361	0.892393	1.10761	0.776476	1.22352	0.753934	0.782374	0.759283	0.703817	0.887743	1.05956	1.01572	0.984276	0.983047	1.01695	0.636804	0.7985	0.763778	0.708429
glutathione-nega	0.929482	1.07052	0.966255	1.03375	1.08319	0.916809	0.626087	0.48581	0.443117	0.74414	0.469129	0.538315	1.19234	0.807657	1.04596	0.95404	0.189619	0.519234	0.466799	0.498399
glycerate	0.985378	1.01462	1.0747	0.925303	ND	ND	0.668172	0.721816	0.647167	0.888084	ND	ND	1.01143	0.988572	1.13503	0.864975	1.44734	0.921305	1.57527	1.21392
Glycerophosphocholine	1.05298	0.947025	1.06858	0.93142	0.93457	1.06543	1.26543	1.18403	1.36797	1.28055	1.58313	1.6223	1.04618	0.953822	1.03197	0.968028	1.32024	1.33144	1.44364	1.1562
glycolate	0.90101	1.09899	0.857263	1.14274	ND	ND	1.27009	1.40295	0.984771	1.88832	ND	ND	1.31474	0.685259	1.53187	0.468129	1.08454	0.0811182	0.729281	0.508753
glyoxylate	1.16543	0.834574	0.896333	1.10367	ND	ND	1.14191	1.70751	0.664331	0.899917	ND	ND	1.04384	0.95616	0.793648	1.20635	3.31875	2.15767	0.84029	0.94381
GMP	0.99359	1.00641	1.11602	0.883984	1.06256	0.93744	1.34765	1.3256	0.686006	0.647388	0.854126	0.769246	0.742738	1.25726	0.857304	1.1427	0.613887	0.173656	0.617736	0.703881
GTP-nega	0.481444	1.51856	1.40754	0.592457	0.942823	1.05718	1.50423	2.09315	2.39032	2.58562	1.7503	2.07906	1.09779	0.902215	1.07818	0.921818	0.543296	1.05523	0.570965	0.618179
Guanidoacetic acid	0.853315	1.14669	1.07854	0.921457	0.86046	1.13954	0.711817	0.827962	0.664577	0.598385	0.533042	0.724089	1.02807	0.971934	1.1387	0.861301	0.230866	0.220423	0.866553	0.93985
guanine	1.21172	0.788284	1.1065	0.893504	1.09519	0.904811	1.7119	1.56186	0.340752	0.978687	1.40028	1.50186	ND	ND	0.862574	1.13743	ND	ND	6.94529	1.2236
guanosine	ND	ND	ND	ND	1.11987	0.880129	ND	ND	ND	ND	2.99287	1.70258	ND	ND	ND	ND	ND	ND	ND	ND
guanosine 5-diphosphate,3-diphosphate	0.273641	1.72636	0.827091	1.17291	0.927447	1.07255	1.17195	1.64147	1.19513	1.4898	0.860527	0.765101	0.166576	1.83342	0.711712	1.28829	0.239945	0.0458059	0.587559	0.586944
hexose-phosphate	ND	ND	0.96245	1.03755	1.01448	0.985521	ND	ND	0.969762	1.15333	1.4965	1.72284	0.767369	1.23263	0.941882	1.05812	1.1921	1.10704	1.03856	1.29713
histidine	1.07115	0.928846	1.05466	0.94534	0.970112	1.02989	0.813312	0.890715	0.828049	0.657553	0.947634	1.23803	0.916626	1.08337	1.07539	0.924614	1.43835	1.0345	1.98351	1.55094
histidinol	ND	ND	ND	ND	1.21186	0.788144	ND	ND	ND	ND	1.66462	1.2833	ND	ND	ND	ND	ND	ND	ND	ND
HMG-CoA_pos	1.01836	0.981638	1.37376	0.626237	1.23645	0.76355	1.43901	0.783777	1.05588	0.919287	0.926492	0.731587	ND	ND	ND	ND	ND	ND	ND	ND
homocysteic acid	0.875026	1.12497	ND	ND	ND	ND	0.550952	0.117149	ND	ND	ND	ND	ND	ND	ND	ND	ND	ND	ND	ND
homocysteine	1.28322	0.716781	0.950988	1.04901	1.09293	0.907074	0.541969	0.508167	1.05626	0.973037	0.686682	0.570832	0.812849	1.18715	ND	ND	0.279368	0.585145	ND	ND
homoserine	1.04865	0.951354	ND	ND	1.14539	0.854612	0.895744	0.918191	ND	ND	0.955619	0.844821	0.861557	1.13844	1.11129	0.888706	0.466394	0.751297	1.3718	1.19757
Hydroxyisocaproic acid	0.954121	1.04588	0.958654	1.04135	ND	ND	0.921388	0.998015	1.10407	1.19176	ND	ND	0.965457	1.03454	1.12027	0.879725	1.25507	1.32294	2.35671	2.08627
Hydroxyphenylacetic acid	1.01244	0.987556	1.23713	0.762868	1.03553	0.964474	1.38577	1.24581	1.12827	1.18915	1.06048	1.07452	0.887486	1.11251	0.995693	1.00431	0.82537	0.706985	1.04592	0.85673
hydroxyphenylpyruvate	0.927995	1.07201	0.958382	1.04162	ND	ND	0.812184	0.910533	1.19299	0.998855	ND	ND	0.770238	1.22976	1.29371	0.706288	1.12026	0.907286	2.17948	1.93343
hydroxyproline	1.15452	0.84548	1.16735	0.832648	0.95032	1.04968	0.517912	0.491301	0.52778	0.520862	0.735477	0.983429	0.934983	1.06502	1.04856	0.951442	1.10026	0.878729	1.36519	1.06836
hypoxanthine	ND	ND	1.12808	0.871922	0.993604	1.0064	ND	ND	0.427925	1.17161	0.451887	2.80705	0.853222	1.14678	0.91957	1.08043	3.52487	2.10315	0.84037	0.720351
IDP-nega	0.824656	1.17534	0.96837	1.03163	1.01698	0.983016	1.06072	1.20981	0.564596	0.646958	1.24642	1.3274	1.04683	0.953172	1.10462	0.895383	0.640098	0.862849	0.926732	0.805874
Imidazoleacetic acid	0.869454	1.13055	1.38591	0.614094	1.33465	0.665352	0.825574	0.331321	1.2744	0.850554	1.89024	1.88569	0.797838	1.20216	0.791	1.209	1.2858	1.11193	1.66595	1.45733
IMP	1.08131	0.918694	0.98329	1.01671	0.983465	1.01654	0.795736	0.634816	0.767107	0.848812	1.0571	1.25924	0.942422	1.05758	1.07109	0.92891	0.649318	0.781173	0.734482	0.537133
indole	1.27255	0.72745	1.24371	0.756286	0.945917	1.05408	0.62098	0.545512	0.677171	0.504848	1.17847	1.39886	0.515534	1.48447	1.04646	0.953538	0.499469	0.70786	1.27902	1.22987
Indole-3-carboxylic acid	0.99025	1.00975	1.40041	0.59959	1.29205	0.707951	1.22525	1.17655	1.0412	0.537308	0.727242	0.926252	ND	ND	0.986987	1.01301	ND	ND	0.883026	0.904119
Indoleacrylic acid	1.00205	0.997948	1.10133	0.89867	ND	ND	0.913277	1.01301	0.700814	0.956198	ND	ND	ND	ND	0.634991	1.36501	ND	ND	0.815246	1.3162
inosine	0.942994	1.05701	1.30079	0.69921	1.09482	0.905175	1.06239	0.974605	0.828758	0.724934	1.94696	1.74845	1.28619	0.713806	1.38627	0.613726	0.699717	1.36993	1.25505	0.842193
isocitrate	0.825838	1.17416	0.955041	1.04496	1.33091	0.669092	1.5476	1.56672	1.00282	1.14523	1.13632	1.12745	0.991285	1.00871	1.08451	0.915492	0.844183	0.788722	1.24118	0.72309
itaconic acid	0.90462	1.09538	0.967269	1.03273	0.779783	1.22022	0.989896	0.965009	1.07207	0.915327	0.910778	0.852778	ND	ND	ND	ND	ND	ND	ND	ND
Kynurenic acid	0.966254	1.03375	1.07622	0.923778	0.822393	1.17761	0.895821	0.963153	1.07301	1.08483	0.0576369	0.153587	0.995147	1.00485	1.15517	0.844832	0.963512	1.25924	1.04434	0.822204
Kynurenine	1.36107	0.638934	1.18985	0.810149	0.819719	1.18028	0.48074	0.343046	0.508245	0.422908	1.36503	1.17836	ND	ND	1.66826	0.331735	ND	ND	3.85906	1.60751
L-arginino-succinate	1.06551	0.934488	1.11724	0.882756	0.896664	1.10334	0.801947	0.906438	0.59711	0.588086	0.524491	0.736311	1.09655	0.903449	0.975025	1.02497	0.833288	0.375944	1.99508	0.404803
lactate	0.81486	1.18514	1.00073	0.999265	0.928733	1.07127	0.97723	0.863667	0.92548	0.673973	0.985751	0.797778	1.17223	0.82777	0.96304	1.03696	1.077	1.10328	1.58846	1.84843
leucine-isoleucine	0.995205	1.0048	1.04551	0.954491	0.994106	1.00589	0.937806	0.855257	1.03224	0.960618	1.14644	1.28189	0.920401	1.0796	1.07356	0.926443	0.815365	0.551781	1.68971	1.40873
lysine	0.944624	1.05538	1.11595	0.884045	0.746866	1.25313	0.916034	0.825635	0.860122	0.620847	1.10203	1.78817	0.765624	1.23438	1.17877	0.821227	0.302114	0.312766	2.58553	1.94434
malate	0.843669	1.15633	0.902281	1.09772	0.909461	1.09054	1.06315	1.12461	0.877363	0.765693	0.89071	1.05814	0.862681	1.13732	1.06343	0.936569	0.410521	0.486609	0.785261	0.645759
Maleic acid	0.996516	1.00348	0.992694	1.00731	0.977218	1.02278	1.07999	1.17637	0.889016	0.727357	0.887586	1.1103	1.02241	0.977595	1.11335	0.886652	0.488572	0.468967	0.841404	0.74366
malonyl-CoA-posi	1.2736	0.726404	0.979228	1.02077	1.27083	0.72917	1.11632	0.918687	1.1129	1.237	2.26921	2.06716	1.38589	0.614112	ND	ND	0.395358	0.532697	ND	ND
methionine	1.11457	0.88543	1.07642	0.923581	1.02746	0.972539	0.812488	0.824359	0.792331	0.789446	0.925112	1.12824	0.861323	1.13868	1.02929	0.97071	0.927146	0.742207	1.86749	1.45043
Methionine sulfoxide	0.936247	1.06375	1.10385	0.896152	0.99424	1.00576	0.824293	0.721974	0.878499	0.559247	1.21007	1.27424	0.831644	1.16836	0.882049	1.11795	0.667647	0.6677	1.06231	0.998231
Methylcysteine	1.00761	0.992392	1.12021	0.87979	1.02661	0.973387	0.670946	0.82044	0.893735	0.745525	1.37864	1.53995	1.06066	0.939341	1.0981	0.901898	1.45124	1.16938	2.1333	1.48116
Methylmalonic acid	0.876774	1.12323	0.881323	1.11868	1.01195	0.988053	1.03869	1.08174	0.931143	0.816529	1.01967	1.63008	0.894218	1.10578	1.05884	0.941157	1.04901	0.690234	1.36495	1.29554
methylnicotinamide	0.375941	1.62406	0.800632	1.19937	0.874864	1.12514	2.50804	2.86857	2.68443	3.26828	1.32012	2.28143	0.738917	1.26108	0.945321	1.05468	2.52182	2.05218	1.33934	0.79086
myo-inositol	0.981291	1.01871	0.955693	1.04431	ND	ND	0.808579	0.82052	0.942401	0.801144	ND	ND	0.989708	1.01029	1.02623	0.973766	1.3105	1.05981	1.92442	1.46815
N-acetyl-aspartylglutamic acid	ND	ND	ND	ND	1.05576	0.944236	ND	ND	ND	ND	0.96054	1.04779	ND	ND	ND	ND	ND	ND	ND	ND
N-acetyl-glucosamine	0.964529	1.03547	1.1679	0.8321	1.08098	0.919023	1.90766	2.10126	1.28789	0.485824	1.31797	2.27197	0.93876	1.06124	ND	ND	1.10631	0.486283	ND	ND
N-acetyl-glucosamine-1-phosphate	0.760077	1.23992	1.44075	0.559247	0.863376	1.13662	1.43197	1.19739	0.611766	0.791196	0.983235	1.53825	1.09442	0.90558	1.07078	0.929216	0.716256	1.29118	1.3541	1.14779
N-acetyl-glutamate	1.15111	0.848887	0.964758	1.03524	0.843199	1.1568	0.691155	0.754176	0.977296	1.00505	1.063	0.914062	0.631721	1.36828	0.594049	1.40595	0.985966	0.879689	1.85021	0.822933
N-acetyl-glutamine	1.23434	0.765655	0.938783	1.06122	0.853555	1.14644	0.682691	0.520278	0.816644	0.306586	1.09033	1.12014	ND	ND	0.706735	1.29327	ND	ND	0.643617	0.568828
N-Acetyl-L-alanine	0.915117	1.08488	0.971356	1.02864	0.948217	1.05178	0.617259	0.792536	0.622838	0.552339	0.692122	0.679403	1.04297	0.957025	1.04504	0.954958	0.764445	0.648374	0.890801	0.791238
N-acetyl-L-aspartic acid	1.15796	0.842041	0.895389	1.10461	0.806001	1.194	0.561188	0.949825	0.75741	0.284029	0.451514	0.602085	ND	ND	ND	ND	ND	ND	ND	ND
N-acetyl-L-aspartylglutamic acid	1.31455	0.685446	1.13206	0.867941	1.08459	0.915407	0.747616	0.627932	1.17184	1.4063	1.3405	1.53387	ND	ND	ND	ND	ND	ND	ND	ND
N-carbamoyl-L-aspartate-nega	0.837899	1.1621	1.09372	0.906282	0.924203	1.0758	1.03057	0.739988	0.912213	0.76738	0.878895	0.809568	0.960829	1.03917	1.08425	0.915748	0.685554	0.796031	0.872089	0.684336
N1-Methyl-2_2-pyridone-3_5-carboximide	ND	ND	ND	ND	ND	ND	ND	ND	ND	ND	ND	ND	0.949562	1.05044	0.954047	1.04595	0.534888	0.715039	2.38944	2.37617
N6-Acetyl-L-lysine	1.20748	0.792524	0.795821	1.20418	0.727529	1.27247	1.13506	0.532181	0.365586	0.677032	1.08066	1.95795	0.871689	1.12831	1.18208	0.817919	0.421922	0.277413	2.33681	2.8834
NAD+_posi	1.14143	0.858571	1.07076	0.929243	1.02329	0.976707	0.878037	0.98539	0.939783	1.0592	1.13613	1.27943	1.04641	0.953591	0.934105	1.06589	0.573381	0.652358	1.17357	1.06013
NADH	1.03682	0.963178	0.967937	1.03206	0.973734	1.02627	1.00265	1.022	0.889444	0.901785	0.667666	1.02951	1.02917	0.970831	1.06977	0.930226	0.805343	0.296743	0.72618	0.484214
NADP+_posi	1.31198	0.688022	0.960062	1.03994	0.991751	1.00825	0.702424	1.00616	1.15556	1.22381	1.00082	1.27448	0.858797	1.1412	1.0617	0.938302	0.456839	1.27477	1.29909	1.12859
NADPH	0.888784	1.11122	0.898174	1.10183	1.01659	0.983414	0.348464	1.16375	1.6226	1.26591	1.02532	1.27113	0.9014	1.0986	ND	ND	0.737324	0.768573	ND	ND
Ng,NG-dimethyl-L-arginine	0.64551	1.35449	1.01186	0.988136	0.795746	1.20425	0.681097	0.463282	0.669088	0.533141	1.25029	2.0418	1.00772	0.992277	0.88094	1.11906	0.282403	0.256979	2.61345	1.82082
nicotinamide	0.747339	1.25266	1.22606	0.773944	1.05576	0.944242	1.12932	0.899227	1.02839	0.67742	1.42573	1.62774	0.981998	1.018	1.20068	0.799324	1.43682	0.963301	2.46043	1.98396
Nicotinamide Riboside	1.18476	0.815238	0.79992	1.20008	0.904128	1.09587	0.357161	0.585286	2.40141	1.9118	1.14578	1.53016	0.583029	1.41697	1.19531	0.804693	0.598761	0.948126	4.46521	2.47742
Nicotinamide ribotide	1.29379	0.70621	ND	ND	1.05728	0.942723	0.663568	0.959136	ND	ND	1.11688	1.33755	0.790896	1.2091	ND	ND	0.421646	0.929693	ND	ND
nicotinate	0.72164	1.27836	1.11185	0.888151	0.975444	1.02456	1.32988	1.2281	1.18826	1.05062	1.11387	1.51441	0.997118	1.00288	0.325747	1.67425	0.0197738	0.888399	2.55661	1.93525
O-acetyl-L-serine	ND	ND	ND	ND	0.970744	1.02926	ND	ND	ND	ND	0.527809	0.525309	ND	ND	ND	ND	ND	ND	ND	ND
ornithine	0.895866	1.10413	1.21938	0.780619	0.702894	1.29711	0.830052	0.915252	1.0068	0.824418	1.10634	1.54611	0.886601	1.1134	1.18169	0.818314	0.573133	0.424778	2.19038	1.73585
orotate	0.941481	1.05852	1.04419	0.955805	0.887006	1.11299	1.38178	1.46528	1.46671	1.40599	1.55307	1.61339	1.00416	0.99584	1.14299	0.85701	0.674989	0.638492	0.92031	1.32589
orotidine-5-phosphate	0.396148	1.60385	0.356273	1.64373	1.1058	0.894199	2.28238	2.37715	2.09111	1.60355	0.876067	0.74719	ND	ND	ND	ND	ND	ND	ND	ND
oxaloacetate	0.789502	1.2105	0.867238	1.13276	0.902745	1.09726	1.55404	1.53142	0.963764	0.815205	1.54192	1.6549	0.783285	1.21672	0.915446	1.08455	0.883722	0.662672	1.48477	1.55473
p-aminobenzoate	1.13228	0.86772	1.13937	0.86063	ND	ND	1.21145	0.746611	1.66044	1.36378	ND	ND	0.783286	1.21671	0.776356	1.22364	1.63924	1.42444	1.60895	1.48319
p-hydroxybenzoate	0.901389	1.09861	0.992183	1.00782	0.977512	1.02249	1.1256	1.23084	1.2846	1.44494	1.42745	1.60664	0.996072	1.00393	1.03617	0.963835	1.47517	0.918887	1.92983	2.02823
pantothenate	0.800691	1.19931	0.930063	1.06994	1.07231	0.927692	0.849753	1.12023	0.849495	0.841437	1.07325	0.890835	0.868617	1.13138	0.970306	1.02969	0.668118	0.446979	1.04452	1.16993
phenylalanine	1.16098	0.839024	1.12285	0.877153	1.00046	0.99954	0.729695	0.638745	0.791559	0.665473	1.10067	1.2103	1.02289	0.977114	1.15205	0.847953	1.38376	0.925656	2.07591	1.76518
Phenyllactic acid	1.12877	0.871228	0.990306	1.00969	1.02521	0.974791	0.981092	1.16911	0.884991	0.802524	0.788632	0.923989	ND	ND	1.12673	0.873271	ND	ND	2.23918	2.19422
Phenylpropiolic acid	0.890205	1.1098	1.04969	0.950314	0.86461	1.13539	0.720939	0.786096	0.798568	0.825358	0.780354	0.885943	0.934003	1.066	1.02564	0.974356	1.28515	0.868045	1.63733	1.27816
phenylpyruvate	1.24224	0.75776	ND	ND	ND	ND	0.57925	0.140374	ND	ND	ND	ND	ND	ND	ND	ND	ND	ND	ND	ND
phosphocreatine	1.08258	0.91742	1.04379	0.95621	0.974379	1.02562	0.66273	0.801613	0.815706	0.646917	0.929435	0.867055	1.13159	0.868415	1.0004	0.999605	0.683662	0.646226	1.1973	0.549986
phosphoenolpyruvate	0.830327	1.16967	0.920099	1.0799	0.970836	1.02916	1.14028	1.07517	1.09304	0.898011	1.12439	1.43423	1.10298	0.89702	1.04106	0.958941	0.623092	0.625873	0.509489	0.483096
Phosphorylcholine	1.05796	0.942036	1.1389	0.8611	0.911018	1.08898	0.758361	0.765292	0.660981	0.587661	0.992009	1.14716	0.978849	1.02115	1.09195	0.908052	0.969994	1.00374	0.919123	0.748585
proline	1.03331	0.966686	1.05687	0.943126	0.941033	1.05897	0.663319	0.659781	0.808585	0.671012	1.06932	1.10726	0.827595	1.1724	1.0842	0.915801	1.22422	0.978136	1.35464	1.05019
propionyl-CoA-posi	0.410267	1.58973	0.732941	1.26706	ND	ND	1.5299	1.82128	2.78025	3.42518	ND	ND	0.556379	1.44362	0.82631	1.17369	0.499398	1.18771	1.02616	1.11842
purine	1.271	0.728999	1.3431	0.656896	1.02145	0.978546	0.696387	0.549765	0.728999	0.660566	1.10719	1.21604	0.937919	1.06208	1.05496	0.945045	1.24654	1.1656	1.73869	1.14823
Pyridoxamine	ND	ND	ND	ND	1.38037	0.619633	ND	ND	ND	ND	1.62228	0.736477	ND	ND	ND	ND	ND	ND	ND	ND
pyridoxine	0.924301	1.0757	1.09825	0.901754	1.03454	0.965458	0.905589	0.954538	0.97962	0.817561	1.35599	1.53319	0.860387	1.13961	1.10592	0.89408	1.31883	0.832994	2.19359	1.625
Pyroglutamic acid	0.910089	1.08991	0.951952	1.04805	0.979287	1.02071	0.960875	1.09042	1.07578	0.884193	1.18813	1.38733	0.944356	1.05564	1.13321	0.866794	1.13448	0.940927	2.23978	1.60818
Pyrophosphate	1.78195	0.21805	0.988498	1.0115	1.66371	0.336293	1.25766	0.242711	1.15241	1.21643	2.10819	2.32165	1.02442	0.975585	0.972862	1.02714	0.909073	1.01544	0.877042	0.856488
pyruvate	0.616799	1.3832	0.626865	1.37313	ND	ND	1.61184	0.866853	0	0.208381	ND	ND	0.858278	1.14172	1.42749	0.572513	0.937805	0.390186	1.43039	1.92687
quinolinate	0.138617	1.86138	0.308262	1.69174	ND	ND	0.0361098	2.65248	0.506631	1.54162	ND	ND	1.02103	0.978971	1.14935	0.850653	0.691757	0.633987	1.2741	1.17577
retinoic acid	0.97629	1.02371	ND	ND	ND	ND	1.9568	1.24592	ND	ND	ND	ND	ND	ND	ND	ND	ND	ND	ND	ND
riboflavin	ND	ND	ND	ND	1.07896	0.92104	ND	ND	ND	ND	2.14782	1.66409	ND	ND	ND	ND	ND	ND	ND	ND
ribose-phosphate	0.929368	1.07063	0.934914	1.06509	1.0322	0.967796	1.32636	1.31844	0.803054	0.928527	1.08162	1.33109	1.06365	0.936352	1.04735	0.952651	1.12461	1.09256	1.24377	0.748401
S-adenosyl-L-homocysteine-nega	0.981957	1.01804	0.907815	1.09218	0.781986	1.21801	0.988985	0.969454	0.575906	0.656289	0.499432	0.773571	1.12792	0.872085	0.866637	1.13336	0.59361	0.685883	0.910086	0.616894
S-adenosyl-L-homoCysteine-posi	1.11313	0.886874	0.947146	1.05285	0.939877	1.06012	0.710554	0.747986	0.735969	0.867223	0.882867	0.856357	0.888085	1.11192	0.849619	1.15038	0.593176	0.983608	1.54119	0.850314
S-adenosyl-L-methionine	1.07433	0.925667	1.15106	0.848943	1.08439	0.915608	0.772684	0.785861	0.749169	0.719751	1.30465	1.26728	1.34253	0.657472	0.935818	1.06418	0.384249	0.513334	0.921133	0.664836
S-methyl-5-thioadenosine	0.771458	1.22854	1.19646	0.803545	1.16184	0.838158	1.24286	1.38137	0.716636	0.464439	1.07116	0.5384	1.3631	0.636899	ND	ND	1.07508	0.640344	ND	ND
S-ribosyl-L-homocysteine-posi	ND	ND	ND	ND	1.34303	0.656967	ND	ND	ND	ND	0.902034	1.73905	ND	ND	ND	ND	ND	ND	ND	ND
sarcosine	1.1491	0.850899	1.20016	0.799836	0.97678	1.02322	0.492001	0.533409	0.438209	0.37346	0.691708	0.659926	0.954041	1.04596	1.04185	0.958147	0.991617	0.786293	0.948308	0.828285
serine	1.17784	0.822159	1.12214	0.877858	1.04277	0.957229	0.608042	0.67713	0.6675	0.705832	0.873948	0.940515	0.976511	1.02349	1.05569	0.944314	1.53849	0.828124	1.33436	1.04026
sn-glycerol-3-phosphate	0.990625	1.00938	1.0418	0.958201	0.936123	1.06388	0.804652	1.08064	0.781645	0.660133	0.804917	0.845186	0.993258	1.00674	1.10212	0.897877	0.429114	0.508967	1.08538	0.779231
succinate	0.893159	1.10684	1.04458	0.955423	0.998867	1.00113	1.0178	1.16384	0.949438	0.723743	1.12734	1.43981	0.922126	1.07787	1.05661	0.943387	1.02363	0.729134	1.32696	1.15594
succinyl-CoA-posi	1.26871	0.731295	1.02187	0.978127	1.36377	0.636233	0.726608	0.641109	1.32771	1.22454	2.10319	1.37165	1.48968	0.510323	ND	ND	0.712964	0.868904	ND	ND
taurine	0.889409	1.11059	0.993251	1.00675	1.03998	0.960022	2.09423	2.25143	2.07223	1.8079	2.87929	2.23956	1.00794	0.99206	0.969242	1.03076	2.16726	2.3304	3.29125	2.64226
Taurodeoxycholic acid	0.90864	1.09136	1.01094	0.989057	ND	ND	1.17498	1.2343	1.2995	1.08091	ND	ND	1.08209	0.917911	ND	ND	1.13078	1.01631	ND	ND
thiamine	0.0489681	1.95103	0.0320328	1.96797	ND	ND	4.03889	4.66669	3.761	2.93816	ND	ND	ND	ND	ND	ND	ND	ND	ND	ND
Thiamine pyrophosphate	ND	ND	ND	ND	ND	ND	ND	ND	ND	ND	ND	ND	1.02636	0.973643	1.10057	0.899429	0.427617	0.545615	0.762202	0.440069
threonine	1.14674	0.853264	1.11026	0.889735	0.971831	1.02817	0.593081	0.59747	0.760776	0.723842	0.939859	0.90277	0.920382	1.07962	1.06667	0.933331	1.54078	0.959836	1.46586	1.32151
thymine	0.968041	1.03196	1.36526	0.634736	ND	ND	1.83973	1.47122	2.04522	1.79329	ND	ND	ND	ND	0.857466	1.14253	ND	ND	0.743262	1.04658
trans, trans-farnesyl diphosphate	ND	ND	1.60366	0.396338	ND	ND	ND	ND	0.391304	0.283102	ND	ND	ND	ND	ND	ND	ND	ND	ND	ND
tryptophan	1.33326	0.666742	1.22296	0.777037	0.984272	1.01573	0.646876	0.569019	0.742822	0.593651	1.35647	1.22952	0.912571	1.08743	1.13057	0.869435	1.03661	0.549911	1.81466	1.51695
tyrosine	1.01026	0.989741	1.11372	0.886283	0.986423	1.01358	0.575134	0.545379	0.795212	0.593391	1.40338	1.5003	0.933652	1.06635	1.1984	0.801599	1.47453	1.16371	2.78086	1.83189
UDP-D-glucose	0.939403	1.0606	0.880829	1.11917	1.08621	0.913793	1.02992	0.86836	0.860221	0.934863	0.537996	0.81862	1.00859	0.991413	0.989372	1.01063	0.548454	0.741263	0.775212	0.809306
UDP-D-glucuronate	0.979883	1.02012	0.95004	1.04996	1.02301	0.976992	1.12513	1.46475	1.3436	1.16413	0.946498	0.983324	1.07503	0.924967	0.858195	1.14181	0.800761	1.06182	1.48455	0.867304
UDP-N-acetyl-glucosamine	1.13728	0.862723	0.965588	1.03441	0.959068	1.04093	0.767323	0.769608	0.778685	0.694283	0.669053	0.879339	1.13366	0.866336	0.934956	1.06504	0.586885	0.823921	0.812988	0.726022
UDP-nega	1.04109	0.958908	1.00502	0.994977	0.888544	1.11146	0.842994	1.11706	0.789977	0.769085	0.616569	0.761525	1.12293	0.877067	1.07341	0.926594	0.355204	0.46888	0.723795	0.493849
UMP	1.01553	0.984474	1.14218	0.857819	0.884282	1.11572	0.554743	1.02961	0.554965	1.11034	0.54328	0.698482	0.71548	1.28452	ND	ND	0.595489	0.408793	ND	ND
uracil	0.919851	1.08015	1.02129	0.97871	1.09733	0.902671	0.55053	0.560294	0.741325	0.557944	0.514337	0.918846	0.895127	1.10487	1.19363	0.806371	0.906881	0.606781	1.01891	0.987253
Urea	0.952871	1.04713	1.13578	0.864224	1.08055	0.919451	0.825949	0.826634	0.882149	0.878081	1.45331	1.5441	0.975906	1.02409	1.05415	0.945848	1.09853	0.73827	2.40879	2.16252
Uric acid	0.884914	1.11509	1.09036	0.909638	1.07066	0.92934	1.04419	0.961053	0.919981	1.00094	1.39424	1.39918	0.772643	1.22736	1.02822	0.971779	1.8698	1.54146	1.73695	2.18871
uridine	ND	ND	ND	ND	1.08719	0.912808	ND	ND	ND	ND	1.50224	1.83249	ND	ND	ND	ND	ND	ND	ND	ND
UTP-nega	0.964655	1.03535	0.967118	1.03288	1.00107	0.998933	0.868083	1.03526	0.833361	0.911383	0.932649	1.21977	1.123	0.876998	1.08094	0.919065	0.458354	0.619665	0.588113	0.527944
valine	1.06883	0.931172	1.12759	0.872414	0.992368	1.00763	0.882714	0.945482	0.900088	0.702038	1.35046	1.53671	0.920788	1.07921	1.0658	0.934196	1.287	0.963648	2.47215	1.59552
xanthine	0.951197	1.0488	1.12003	0.879966	0.942156	1.05784	0.92087	1.01715	0.928341	1.02131	1.66531	1.67168	0.83679	1.16321	1.26969	0.73031	0.997849	0.661572	2.54435	1.92442
xanthosine	1.09098	0.909024	1.02408	0.975918	1.06841	0.93159	0.885971	1.26757	0.910023	0.954885	1.7713	1.5871	1.19821	0.801786	1.45013	0.54987	1.36081	1.10357	1.74043	1.93012
xanthosine-5-phosphate	ND	ND	ND	ND	1.10991	0.890086	ND	ND	ND	ND	0.368624	0.944076	ND	ND	ND	ND	ND	ND	ND	ND
Xanthurenic acid	1.07712	0.922876	0.97067	1.02933	1.2161	0.783897	1.44327	1.52585	1.13505	1.24848	0.721525	0.479637	0.961257	1.03874	1.1006	0.899398	1.23632	0.909166	1.50451	1.24416
