# Supplementary material for: Metabolic pathway alterations in microvascular endothelial cells in response to hypoxia
Source: PLoS One. 2020 Jul 9;15(7):e0232072. doi: 10.1371/journal.pone.0232072 (PMC7347218; doi:10.1371/journal.pone.0232072)
Supplement: S2 Table — (XLSX) [file pone.0232072.s008.xlsx]

## Sheet: Info
Metaboanalyst 4.0 Pathway Analysis
Pathway enrichment analysis: Global test
Pathway topology analysis: Relative-Betweeness Centrality
Pathway library: Kegg Homo sapiens Oct2019
Top Pathways: Impact > 0.4, p < 0.05

## Sheet: Pathway Analysis
Pathway Name	Category	Match Status	p	-log(p)	Holm p	FDR	Impact
Taurine and hypotaurine metabolism	Amino acids	1/8	1.1534e-08	18.278	6.6896e-07	4.9849e-07	0.42857
Primary bile acid biosynthesis	Other	2/46	1.7189e-08	17.879	9.798e-07	4.9849e-07	0.05823
Glycerophospholipid metabolism	Lipids	4/36	2.744e-08	17.411	1.5366e-06	5.305e-07	0.1574
Ether lipid metabolism	Lipids	1/20	2.2546e-06	13.003	0.000124	3.2692e-05	0
Cysteine and methionine metabolism	Amino acids	7/33	1.0119e-05	11.501	0.00054644	0.00011738	0.44397
Pantothenate and CoA biosynthesis	Other	6/19	1.4269e-05	11.157	0.00075627	0.00013794	0.18214
Glycine, serine and threonine metabolism	Amino acids	10/33	3.7261e-05	10.198	0.0019376	0.00030874	0.45812
Alanine, aspartate and glutamate metabolism	Amino acids	14/28	0.00051468	7.572	0.026249	0.0037315	0.78446
Selenocompound metabolism	Other	1/20	0.00090308	7.0097	0.045154	0.0058199	0
Nicotinate and nicotinamide metabolism	Sugar and Energy	7/15	0.0016427	6.4114	0.080491	0.0095276	0.56711
Nitrogen metabolism	Other	3/6	0.002977	5.8169	0.14289	0.014941	0
Ascorbate and aldarate metabolism	Sugar and Energy	2/8	0.0030913	5.7792	0.14529	0.014941	0.5
Amino sugar and nucleotide sugar metabolism	Sugar and Energy	6/37	0.0090352	4.7066	0.41562	0.040311	0.29508
Arginine biosynthesis	Amino acids	12/14	0.010111	4.5941	0.45499	0.041888	0.80203
Mannose type O-glycan biosynthesis	Sugar and Energy	1/17	0.013582	4.299	0.59762	0.049463	0
Arginine and proline metabolism	Amino acids	10/38	0.013645	4.2944	0.59762	0.049463	0.45271
Purine metabolism	Nucleotides	23/65	0.01585	4.1446	0.66568	0.054075	0.40323
Glycerolipid metabolism	Lipids	2/16	0.017684	4.0351	0.72504	0.056981	0.04361
Pyrimidine metabolism	Nucleotides	14/39	0.020167	3.9037	0.80669	0.061563	0.3009
Galactose metabolism	Sugar and Energy	3/27	0.025353	3.6748	0.98878	0.072728	0.01669
Pentose and glucuronate interconversions	Sugar and Energy	3/18	0.026333	3.6369	1	0.072728	0.20312
Starch and sucrose metabolism	Sugar and Energy	3/18	0.039244	3.2379	1	0.10346	0.16286
Folate biosynthesis	Other	1/27	0.066983	2.7033	1	0.16891	0.09111
Glutathione metabolism	Other	7/28	0.083745	2.48	1	0.20238	0.31149
Vitamin B6 metabolism	Other	1/9	0.097143	2.3316	1	0.21741	0.07843
Fatty acid degradation	Lipids	2/39	0.099467	2.3079	1	0.21741	0.30496
Glycolysis / Gluconeogenesis	Sugar and Energy	8/26	0.10469	2.2567	1	0.21741	0.26701
beta-Alanine metabolism	Amino acids	4/21	0.1176	2.1405	1	0.21741	0.05597
Butanoate metabolism	Other	6/15	0.11909	2.1279	1	0.21741	0.14286
Histidine metabolism	Amino acids	5/16	0.12458	2.0828	1	0.21741	0.22131
Citrate cycle (TCA cycle)	Sugar and Energy	10/20	0.12482	2.0809	1	0.21741	0.50511
Glyoxylate and dicarboxylate metabolism	Other	9/32	0.12483	2.0808	1	0.21741	0.12964
Pyruvate metabolism	Sugar and Energy	7/22	0.12922	2.0462	1	0.21741	0.18663
Valine, leucine and isoleucine degradation	Amino acids	6/40	0.13263	2.0202	1	0.21741	0.06184
Terpenoid backbone biosynthesis	Other	2/18	0.14445	1.9348	1	0.21741	0.00952
Inositol phosphate metabolism	Other	2/30	0.14768	1.9127	1	0.21741	0
Synthesis and degradation of ketone bodies	Lipids	2/5	0.14849	1.9072	1	0.21741	0.6
Fatty acid biosynthesis	Lipids	1/47	0.14926	1.9021	1	0.21741	0.00213
Fatty acid elongation	Lipids	1/39	0.14926	1.9021	1	0.21741	0.25661
Propanoate metabolism	Other	3/23	0.15129	1.8886	1	0.21741	0.0533
Lysine degradation	Amino acids	4/25	0.15501	1.8642	1	0.21741	0.14085
Tryptophan metabolism	Amino acids	2/41	0.15744	1.8487	1	0.21741	0.14305
Valine, leucine and isoleucine biosynthesis	Amino acids	5/8	0.16253	1.8169	1	0.21922	0
Pentose phosphate pathway	Sugar and Energy	6/22	0.17491	1.7435	1	0.23057	0.38552
Tyrosine metabolism	Amino acids	4/42	0.23079	1.4662	1	0.29535	0.16435
Fructose and mannose metabolism	Sugar and Energy	1/20	0.23424	1.4514	1	0.29535	0.00311
Ubiquinone and other terpenoid-quinone biosynthesis	Other	1/9	0.2504	1.3847	1	0.309	0
Aminoacyl-tRNA biosynthesis	Amino acids	17/48	0.29474	1.2217	1	0.34271	0.16667
Phenylalanine metabolism	Amino acids	2/10	0.29544	1.2193	1	0.34271	0.35714
Phenylalanine, tyrosine and tryptophan biosynthesis	Amino acids	2/4	0.29544	1.2193	1	0.34271	1
Sulfur metabolism	Other	1/8	0.39293	0.93413	1	0.44686	0.12766
Porphyrin and chlorophyll metabolism	Other	1/30	0.42199	0.86278	1	0.47068	0
Sphingolipid metabolism	Lipids	1/21	0.45419	0.78923	1	0.49704	0
Steroid biosynthesis	Lipids	1/42	0.63037	0.46144	1	0.66476	0.0282
Steroid hormone biosynthesis	Lipids	1/85	0.63037	0.46144	1	0.66476	0.00528
Biotin metabolism	Other	2/10	0.65827	0.41815	1	0.68178	0.2
Riboflavin metabolism	Other	1/4	0.88114	0.12654	1	0.8966	0
D-Glutamine and D-glutamate metabolism	Amino acids	3/6	0.91599	0.087748	1	0.91599	0.5

## Sheet: Top Pathways
Pathway Name	Category	Match Status	p	-log(p)	Holm p	FDR	Impact
Taurine and hypotaurine metabolism	Amino acids	1/8	1.1534e-08	18.278	6.6896e-07	4.9849e-07	0.42857
Cysteine and methionine metabolism	Amino acids	7/33	1.0119e-05	11.501	0.00054644	0.00011738	0.44397
Glycine, serine and threonine metabolism	Amino acids	10/33	3.7261e-05	10.198	0.0019376	0.00030874	0.45812
Alanine, aspartate and glutamate metabolism	Amino acids	14/28	0.00051468	7.572	0.026249	0.0037315	0.78446
Nicotinate and nicotinamide metabolism	Sugar and Energy	7/15	0.0016427	6.4114	0.080491	0.0095276	0.56711
Ascorbate and aldarate metabolism	Sugar and Energy	2/8	0.0030913	5.7792	0.14529	0.014941	0.5
Arginine biosynthesis	Amino acids	12/14	0.010111	4.5941	0.45499	0.041888	0.80203
Arginine and proline metabolism	Amino acids	10/38	0.013645	4.2944	0.59762	0.049463	0.45271
Purine metabolism	Nucleotides	23/65	0.01585	4.1446	0.66568	0.054075	0.40323
