# Supplementary material for: Metabolic pathway alterations in microvascular endothelial cells in response to hypoxia
Source: PLoS One. 2020 Jul 9;15(7):e0232072. doi: 10.1371/journal.pone.0232072 (PMC7347218; doi:10.1371/journal.pone.0232072)
Supplement: S3 Table — (XLSX) [file pone.0232072.s009.xlsx]

## Sheet: Sheet1
Gene	Sense/Anti-sense	Sequence	Source
VEGFA	Sense	5’-CTTGCCTTGCTGCTCTAC-3’	Luo et al., 2011
	Anti-sense	5’-TGGCTTGAAGATGTACTCG-3’
SLC2A1 (GLUT1)	Sense	5’-CGGGCCAAGAGTGTGCTAAA-3’	Luo et al., 2011
	Anti-sense	5’-TGACGATACCGGAGCCAATG-3
PKM2	Sense	5’-GCCTGCTGTGTCGGAGAAG-3’	Luo et al., 2011
	Anti-sense	5’-CAGATGCCTTGCGGATGAATG-3’
NDRG1	Sense	5’-CTGGACATCACCCCCAACT-3’
	Anti-sense	5’-CCGCCTAGCAGGAGACCT-3’
CA9	Sense	5’-CTTGGAAGAAATCGCTGAGG-3’
	Anti-sense	5’-TTGGAAGTAGCGGCTGAAGT-3’
GOT1	Sense	5’-GGGTAGGAGGTGTGCAATCT-3’
	Anti-sense	5’- TGCATCCCAGTAGCGATAGG-3’
GOT2	Sense	5’- TGCGGTTTTGACTTCACAGG-3’
	Anti-sense	5’-CCCAGGCATCCTTATCACCA-3’
MDH1	Sense	5’-TCAAGGCTCGAAAACTATCCA-3’
	Anti-sense	5’-AACCAGATGTCCCTGACGTG-3
MDH2	Sense	5’-CACCCTCTCCATGGCGTAT-3’
	Anti-sense	5’-CCTTTCCATTCATTGCATCC-3’
GLS1	Sense	5’-TGGTGGCCTCAGGTGAAAAT-3’
	Anti-sense	5’-GGATCAGACGTTCGCAATCC-3’
GLUL	Sense	5’-TCATCTTGCATCGTGTGTGTG-3’	Tardito et al., 2015
	Anti-sense	5’-CTTCAGACCATTCTCCTCCCG-3’
CAD	Sense	5’-GTGGCCTACACGGATGGA-3’
	Anti-sense	5’-CGGCATCCACGTCAATCT-3’
CPS1	Sense	5’-ATTCCTTGGTGTGGCTGAAC-3’	Kim et al., 2017
	Anti-sense	5’-ATGGAAGAGAGGCTGGGATT-3’
ASS1	Sense	5’-GGATGAGAACCTCATGCACA-3’
	Anti-sense	5’-CTTCACAGGGACCCCTTTTT-3’
ADSS	Sense	5’-AAGGCAAAGGGAAGGTGGT-3’
	Anti-sense	5’-TGTATGGCCAGCATTATTTCC-3’
ASNS	Sense	5’-GGAAGACAGCCCCGATTTACT-3’	Gwinn et al., 2018
	Anti-sense	5’-AGCACGAACTGTTGTAATGTCA-3’
GLCM	Sense	5’-CTCCTGCTGTGTGATGCCA-3’	Lien et al., 2016
	Anti-sense	5’-CTCGTGCGCTTGAATGTCAG-3’
GCLC	Sense	5’-TTGATCATCTCCTGGCCCAG-3’	Lien et al., 2016
	Anti-sense	5’-TGTCTGAGTTTGGAGGAGGG-3’
CDO1	Sense	5’-TCTCTGTTGGGGTGAAGGAC-3’	Brait et al., 2012
	Anti-sense	5’-GCCAGGCAAATAATGTCTCC-3’
SLC1A3	Sense	5’-CGAAGCCATCATGAGACTGGTA-3'	Pedraz-Cuesta et al., 2015
	Anti-sense	5’- TCCCAGCAATCAGGAAGAGAA-3’
18S rRNA	Sense	5’-CGGCGACGACCCATTCGAAC-3’	Luo et al., 2011
	Anti-sense	5’-GAATCGAACCCTGATTCCCCGTC-3’
